# Supplementary material for: Effects of adding corn steep liquor on bacterial community composition and carbon and nitrogen transformation during spent mushroom substrate composting
Source: BMC Microbiol. 2023 May 27;23:156. doi: 10.1186/s12866-023-02894-x (PMC10224591; doi:10.1186/s12866-023-02894-x)
Supplement: Supplementary file 4 — Additional file 4. Data. [file 12866_2023_2894_MOESM4_ESM.xlsx]

## Sheet: fig.1
Time	treatments	N（g/kg）	C（g/kg）
1	A0	14.3331	170.198
	A0	14.6843	171.532
	A0	14.5789	165.392
	corn steep	16.8258	240.2
	corn steep	17.6732	241.695
	corn steep	17.1189	232.371
3	A0	13.1707	165.665
	A0	13.4699	148.276
	A0	12.8703	158.366
	corn steep	16.1628	227.959
	corn steep	16.2346	237.3
	corn steep	15.9346	232.532
17	A0	12.8484	178.296
	A0	15.1163	169.863
	A0	13.837	168.551
	corn steep	16.9288	211.589
	corn steep	16.6435	212.607
	corn steep	16.9525	212.843
36	A0	14.3012	159.711
	A0	14.3796	143.258
	A0	14.8753	146.737
	corn steep	16.5611	222.304
	corn steep	15.983	224.075
	corn steep	16.0977	225.349

## Sheet: fig.2A
Phylum	CK11	CK12	CK13	CK171	CK172	CK173	CK31	CK32	CK33	CK361	CK362	CK363	CP11	CP12	CP13	CP171	CP172	CP173	CP31	CP32	CP33	CP361	CP362	CP363	All
Proteobacteria	36.5	38.3	37.4	50.7	47.3	52.8	41.4	51.7	47.3	28.4	33.5	32.8	66.2	59.7	59.5	47.3	53.9	58.5	47.7	56.6	54.8	53.5	55.3	50.9	47.5
Bacteroidetes	59.7	58.7	59.3	33.3	35.8	26.6	50.9	42.4	48.2	25.3	38	37	23.2	32.5	29.5	23.7	17.8	22.2	33.5	24.8	26.4	25.6	21.3	30.9	22.7
Firmicutes	1.14	0.679	1.16	1.91	1.67	4.58	1.52	1.82	0.949	3.02	3.47	3.73	8.46	4.61	8.16	5.84	11.8	6.32	11	7.15	8.24	4.04	4.52	4.11	13.7
Actinobacteria	1.79	1.59	1.32	4.06	4.06	6.72	2.01	2.64	1.19	5.41	4.92	6.32	1.15	1.39	1.28	5.46	3.88	9.3	3.39	3.81	4.72	5.53	5.56	5.03	6.1
Gemmatimonadetes	0.112	0.0558	0.0558	2.32	2.99	2.26	0.158	0.112	0.186	1.85	2.79	3.21	0.0744	0.168	0.14	1.18	1.43	0.735	1.02	2.32	1.27	2.19	2.05	1.94	2.4
Verrucomicrobia	0.409	0.214	0.288	1.07	1.1	1.14	0.233	0.354	0.382	0.279	0.205	0.484	0.168	0.344	0.382	0.372	0.288	0.465	0.261	0.577	0.586	0.549	0.372	0.754	1.3
Deinococcus-Thermus	0.0931	0.475	0.233	4.9	5.29	2.86	3.47	0.735	1.2	32.5	14.8	13.1	0.195	0.242	0.288	1.41	1.36	0.316	0.689	0.754	0.447	1.47	1.97	1.31	1.1
Chloroflexi	0	0	0	0.0279	0.0465	0.0558	0	0	0.00931	0.242	0.177	0.279	0.195	0.158	0.233	8.7	5.24	0.81	1.12	1.19	0.81	3.36	4.31	1.37	1
Acidobacteria	0.0186	0	0.00931	0.121	0.168	0.456	0.0279	0	0.0744	0.633	0.465	0.54	0.0186	0.0651	0	1.94	0.819	0.251	0.14	0.382	0.447	0.651	1.4	0.996	1
Planctomycetes	0.0279	0.00931	0.0279	0.456	0.568	0.409	0.0558	0.00931	0.0186	0.679	0.865	1.21	0	0.0279	0.0279	0.568	0.577	0.0651	0.0651	0.233	0.168	0.949	0.828	0.791	0.9
Unassigned	0.0465	0.00931	0.0558	0.503	0.27	0.512	0.121	0.0744	0.158	0.726	0.316	0.261	0.0465	0.0744	0.0186	0.242	0.316	0.251	0.372	0.596	0.558	0.233	0.195	0.121	0.7
Tenericutes	0	0	0	0.214	0.372	0.223	0	0.0186	0.0186	0.0558	0.0744	0.13	0.0186	0.0279	0.00931	0.307	0.465	0.177	0.288	0.242	0.53	0.261	0.242	0.0931	0.5
Rhodothermaeota	0	0	0.00931	0.177	0.0931	0.149	0.00931	0	0.00931	0.0465	0.121	0.121	0.00931	0.0279	0.0558	2.71	1.78	0.186	0.168	0.958	0.177	1.26	1.65	1.51	0.4
Campilobacterota	0.13	0	0.0744	0.00931	0.00931	0.921	0.0931	0.0651	0.121	0.633	0.195	0.605	0.223	0.623	0.233	0	0.0279	0.0465	0.0838	0.158	0.288	0.0372	0.0372	0.00931	0.3
Abditibacteriota	0.0372	0.0465	0.0465	0.251	0.298	0.27	0.0186	0.00931	0.177	0.0372	0.0186	0.0558	0.00931	0.0651	0.121	0.00931	0.0186	0.158	0.0372	0.0558	0.14	0.102	0.0465	0.0558	0.2
Spirochaetes	0	0	0	0	0	0	0	0	0	0.0558	0.0465	0.0372	0.00931	0	0.00931	0.158	0.242	0.195	0.177	0.14	0.335	0.251	0.168	0.121	0.1
Chlamydiae	0	0	0	0	0	0.00931	0	0	0	0.0186	0.00931	0.0279	0	0	0	0	0.00931	0	0	0.0372	0.00931	0	0	0	0.1
Thermodesulfobacteria	0	0	0	0.0186	0.0651	0.0465	0	0	0	0.0931	0.0838	0.112	0	0	0.00931	0.00931	0	0	0	0	0	0	0.0186	0.00931	0
Aquificae	0	0	0	0	0	0	0	0	0	0	0	0	0	0	0	0.0558	0.0279	0.00931	0.00931	0.00931	0.0279	0.0279	0.00931	0.0186	0
Deferribacteres	0	0	0	0	0	0	0	0	0	0	0	0	0	0	0	0.00931	0.00931	0	0.0279	0.0186	0.0931	0	0	0	0

## Sheet: fig.2B
Genus	CK11	CK12	CK13	CK171	CK172	CK173	CK31	CK32	CK33	CK361	CK362	CK363	CP11	CP12	CP13	CP171	CP172	CP173	CP31	CP32	CP33	CP361	CP362	CP363	All
Unassigned	3.86	3.19	3.68	9.7	7.96	9.31	4.09	6.05	4.68	22.5	18.2	17	7.94	6.9	8.8	21.2	23.5	10.6	15.1	18	15.5	16.2	21.3	17.2	21.6
Sphingobacterium	13.4	15.5	13.5	0.847	0.726	0.81	11.2	8.22	5.34	0.168	0.214	0.158	6.25	7.83	8.72	0.186	0.14	2.18	1.96	1.55	1.58	0.102	0.112	0.102	3.4
Flavobacterium	20.8	18.8	20.8	2.26	5.6	0.847	12.3	8.6	8.5	0.316	0.223	0.298	10	10.2	10.6	1.99	1.46	4.28	4.42	3.13	3.33	1.31	1.71	5.03	2.8
Acinetobacter	0.168	0.0838	0.121	0.0651	0.112	0.0186	0.586	0.251	0.521	0.661	0.335	0.335	43.7	20.3	28.9	0	0.00931	0.251	1.29	0.633	0.754	0.00931	0	0	2.1
Parapedobacter	6.47	5.79	6.59	4.47	3.93	4.78	9.83	5.75	6.11	0.503	0.763	0.828	1.64	3.53	1.94	0.326	0.223	2.62	0.921	1.68	1.61	1.35	1.2	0.577	1.8
Pseudomonas	2.07	1.76	2.41	1.13	1.05	1.36	2.19	1.81	1.79	0.735	0.828	0.828	4.13	6.43	4.6	4.9	5.05	13.2	8.18	4.46	5.76	8.78	3.15	2.13	1.8
Pedobacter	4.94	4.52	4.69	0.363	0.112	0.288	2.34	2.8	6.43	0.00931	0.0931	0.13	0.558	1.38	0.54	0.0838	0.0558	0.168	0.53	0.4	0.316	0.0465	0.0744	0.0186	1.5
Longimicrobium	0.0186	0.00931	0.00931	1.65	2.54	1.68	0.0186	0.0372	0.0744	1.11	1.81	2.2	0.0558	0.0372	0.0372	0.744	0.986	0.4	0.754	1.25	0.512	1.31	1.35	1.12	1.5
Chryseolinea	0.0744	0.0838	0.0838	4.61	4.61	2.82	0.149	0.112	3.14	13.7	17.7	15.5	0.233	0.456	0.986	3.64	4.21	2.53	1.55	2.49	2.73	11.9	7.06	12.5	1.5
Devosia	1.34	1.18	1.14	0.707	0.456	0.838	0.903	1.27	2.2	0.437	0.465	0.447	0.298	0.735	0.577	0.251	0.242	0.912	0.772	1.14	0.819	0.521	0.354	0.354	1.4
Taibaiella	0.4	0.307	0.447	0.363	0.326	0.27	0.261	0.149	0.186	0.0465	0.205	0.177	0.335	0.577	0.4	0.298	0.316	0.484	0.503	0.503	0.437	0.354	0.493	0.856	1.2
Paracandidimonas	0.475	0.475	0.382	2.09	1.16	0.865	1.09	0.4	1.05	0.14	0.326	0.372	0.707	1.06	2.21	2.4	2.93	1.09	1.45	1.17	0.931	1.61	2.34	1.59	1.1
Racemicystis	0	0.0186	0	0.521	0.521	0.977	0.0186	0.0186	0.0279	0.577	0.493	0.447	0.0372	0.0651	0.0651	2.88	1.75	1.11	1.29	0.903	1.25	1.29	1.32	2.14	1.1
Pusillimonas	2.58	3.15	2.38	1.05	0.81	0.931	2.25	2.09	6.8	0.242	0.503	0.521	0.168	0.391	0.223	0.344	0.391	0.344	0.475	0.344	0.27	0.102	0.0558	0.0651	1
Cellvibrio	0.475	0.344	0.326	3.72	3.89	3.81	0.54	3.41	0.288	0.307	0.261	0.456	0.372	0.288	0.251	0.279	0.363	2.78	0.67	2.31	3.3	0.707	0.493	1.86	1
Sphingomonas	0.512	0.307	0.642	0.354	0.214	0.326	0.382	0.493	0.521	0.316	0.298	0.391	0.13	0.465	0.447	0.205	0.391	0.4	0.316	1.09	0.242	0.633	0.233	0.112	1
Bordetella	2.46	3.24	2.35	1.41	1.54	1.18	1.41	1.12	3.08	0.168	0.288	0.261	1.03	1.23	1.11	1.45	1.03	1.17	0.484	0.782	1.01	1.67	1.41	3.73	1
Mesorhizobium	0.261	0.288	0.251	0.344	0.233	0.372	0.149	0.344	0.205	0.642	0.623	0.717	0.14	0.186	0.214	0.307	0.195	0.14	0.242	0.288	0.242	0.4	0.242	0.205	0.9
Altererythrobacter	0.819	0.698	0.828	0.475	0.456	0.363	0.586	0.856	0.772	0.4	0.447	0.577	0.223	0.437	0.251	0.717	0.512	0.549	0.54	0.512	0.596	0.651	0.968	1.54	0.9
Deinococcus	0.0838	0.456	0.223	3.85	4.17	2.3	3.46	0.735	1.19	19.9	8.23	7.88	0.112	0.168	0.149	0.586	0.577	0.168	0.27	0.465	0.242	0.726	0.754	0.512	0.8
Phenylobacterium	0.158	0.149	0.205	0.177	0.186	0.177	0.205	0.465	0.763	0.0931	0.0838	0.0744	0.121	0.307	0.242	0.214	0.456	0.344	0.391	0.614	0.335	0.409	0.512	0.195	0.8
Actinomarinicola	0	0.0372	0.0372	0.177	0.195	0.186	0.0186	0.0279	0.0279	0.503	0.596	0.614	0.0186	0.0558	0.0186	0.437	0.456	0.102	0.13	0.261	0.205	0.447	0.53	0.382	0.8
Brevundimonas	3.05	4.05	2.95	1.87	1.77	2.23	2.37	4.96	2.44	0.233	0.437	0.326	0.698	1.96	1.05	0.102	0.0838	0.865	0.205	0.568	0.623	0.223	0.307	0.27	0.8
Hydrogenophaga	0.0558	0.0558	0.0744	0.0931	0.0372	0.0372	0.0744	0.13	0.121	0.0186	0.00931	0.0186	0.363	1.14	0.931	0.149	0.521	1.45	1.23	1.81	1.78	0.233	0.214	0.261	0.7
Algisphaera	0.00931	0.00931	0.0186	0.298	0.335	0.214	0.0372	0.00931	0.00931	0.307	0.409	0.633	0	0.00931	0.00931	0.307	0.335	0.0465	0.0651	0.149	0.0744	0.642	0.465	0.577	0.6
Lysobacter	1.41	1.26	1.37	1.75	1.81	1.97	3.21	2.41	1.17	1.63	1.88	1.27	0.102	0.168	0.121	0.242	0.363	0.112	0.0558	0.0931	0.158	0.503	0.679	0.651	0.6
Sphingopyxis	1.18	1.18	1.81	0.223	0.251	0.288	0.614	1.97	1.18	0.149	0.168	0.14	0.102	0.409	0.261	0.605	0.214	0.307	0.242	0.214	0.121	1.55	3.61	2.55	0.6
Chitinophaga	0.168	0.0465	0.0931	0.279	0.261	0.233	0.0838	0.102	0.112	0.0838	0.0744	0.13	0.0372	0.0744	0.102	0.0186	0.0651	0.242	0.0651	0.13	0.214	0.456	0.242	0.223	0.5
Citrobacter	0.177	0.195	0.288	0	0	0	0.354	0.205	0.177	0.0279	0.0186	0.0372	1.52	1.26	1.39	0.0186	0	0.0465	0.558	0.112	0.717	0	0	0	0.5
Luteolibacter	0.288	0.168	0.13	0.251	0.279	0.363	0.121	0.288	0.0651	0.00931	0.0186	0.0558	0.0558	0.242	0.0931	0.0838	0.102	0.205	0.0744	0.158	0.223	0.0838	0.0465	0.121	0.5
Myroides	2.4	2.16	2.61	0.0558	0.0372	0.0372	1.09	0.921	1.72	0.0279	0.0838	0.0186	1.43	1.39	0.968	0.363	0.279	0.614	1.27	0.586	0.605	0.0186	0.0186	0	0.5
Rhizobium	0.53	0.726	0.456	0.261	0.27	0.372	0.419	0.633	0.605	0.354	0.409	0.447	0.279	0.558	0.465	0.149	0.121	0.456	0.112	0.279	0.382	0.205	0.13	0.14	0.5
Novosphingobium	0.223	0.13	0.158	0.419	0.456	0.409	0.214	0.409	0.549	0.112	0.112	0.13	0.0465	0.14	0.0931	0.112	0.0651	0.168	0.14	0.242	0.27	0.279	0.465	0.205	0.5
Acidibacter	0	0	0	0.0186	0.0465	0.0372	0	0	0.00931	0.0186	0.0186	0.0465	0.0186	0.0279	0	0.195	0.13	0.112	0.168	0.168	0.214	0.214	0.633	0.251	0.5
Halofilum	0	0	0	0.661	0.689	0.372	0.00931	0.00931	0.00931	1.04	1.29	1.41	0.00931	0.0279	0.0465	0.307	0.261	0.0558	0.0838	0.186	0.0465	0.288	0.223	0.512	0.4
Actinomadura	0.00931	0.0186	0	0.0744	0.149	0.158	0.0465	0.0279	0.00931	0.549	0.53	0.623	0.0372	0.0279	0.0372	0.0558	0.0279	0.0651	0.0186	0	0.0465	0.0838	0.149	0.0186	0.4
Vicinamibacter	0	0	0	0.102	0.14	0.391	0	0	0.00931	0.316	0.316	0.316	0.0186	0.0279	0	1.14	0.391	0.0558	0.102	0.168	0.261	0.344	0.605	0.623	0.4
Bacteroides	0.0465	0.00931	0.00931	0.00931	0.177	0.121	0.0279	0.0651	0.856	0.465	0.177	0.326	0.0372	0.261	0.586	0	0	0	0.168	0.0186	0.344	0	0.00931	0	0.4
Nitratireductor	0.261	0.382	0.335	0.558	0.465	0.679	0.326	0.53	0.27	0.195	0.298	0.261	0.735	0.512	0.707	0.642	0.316	0.856	0.782	1.11	1.08	0.316	0.214	0.251	0.4
Ruminiclostridium	0.00931	0	0	0.00931	0.00931	0.00931	0	0	0.00931	0	0.00931	0.00931	0.0279	0.00931	0.0838	0.168	1.12	0.344	0.735	0.0744	0.354	0.0465	0.0186	0.0465	0.4
Nannocystis	0.00931	0.00931	0	0.158	0.177	0.288	0.00931	0.0372	0.0186	0.214	0.251	0.233	0.0372	0.0372	0.0465	0.81	0.679	0.568	1.04	0.642	0.67	1.32	1.51	1.45	0.4
Moheibacter	4.88	5.38	4.75	6.18	4.2	4.4	9.28	10.5	8.1	0.326	0.503	0.605	0.195	0.409	0.307	0.205	0.112	0.326	0.298	0.279	0.503	0.298	0.214	0.27	0.4
Stenotrophomonas	0.484	0.717	0.651	0.0465	0.0279	0.112	1.68	0.94	0.503	0.0651	0.0465	0.00931	0.279	1.69	0.242	0.0279	0	0.14	0.0186	0.13	0.0931	0.0744	0.0651	0.0186	0.4
Erythrobacter	1.44	1.25	1.67	0.568	0.391	0.512	1.02	1.89	1.43	0.465	0.363	0.493	0.679	1.59	0.772	0.279	0.27	1.76	0.828	0.717	0.782	0.856	1.11	1.62	0.4
Gemmatimonas	0.0744	0.0372	0.0279	0.233	0.168	0.205	0.13	0.0651	0.0931	0.223	0.363	0.419	0	0.0372	0.0465	0.0931	0.0931	0.0931	0.0838	0.102	0.0744	0.335	0.233	0.214	0.4
Sulfuriflexus	0.242	0.186	0.149	0.102	0.112	0.0651	0.298	0.177	0.419	0.195	0.326	0.298	0.0465	0.205	0.0465	0.391	0.186	0.279	0.14	0.288	0.112	0.344	0.651	0.382	0.4
Lysinibacillus	0.0279	0.0186	0.0372	0.0279	0.0279	0.0744	0.00931	0.00931	0.00931	0.13	0.13	0.149	1.2	0.437	1.18	0.168	0.102	0.0651	0.112	0.112	0.0651	0.158	0.14	0.186	0.4
Nonomuraea	0.0186	0.0372	0.00931	0.149	0.13	0.168	0.0558	0.0279	0.0186	0.186	0.186	0.233	0.0186	0.0558	0.0744	0.465	0.298	0.503	0.279	0.177	0.261	0.447	0.363	0.307	0.4
Anseongella	0.102	0.214	0.27	8.06	11.1	6.41	0.251	0.242	0.27	4.02	6.54	5.48	0.0651	0.223	0.261	0.177	0.186	0.382	0.223	0.409	0.14	0.633	0.558	0.642	0.4
Thermoclostridium	0	0	0	0.00931	0.00931	0.0372	0	0.0186	0	0.0186	0.0372	0.0279	0.0279	0.0186	0.0186	0.102	0.233	0.158	0.391	0.0372	0.0931	0.0651	0.0465	0.195	0.3
Luteimonas	2.96	2.86	3.06	4.81	4.52	4.81	6.7	6.17	2.96	3.02	4.21	3.49	0.307	0.838	0.316	1.41	0.679	1.68	1.52	1.18	1.75	2.21	2.7	2.16	0.3
Luteitalea	0.0186	0	0	0.0186	0.0186	0.0558	0	0	0.0651	0.168	0.13	0.112	0	0.00931	0	0.242	0.195	0.0372	0	0.0744	0.0465	0.0838	0.233	0.168	0.3
Haliea	0.27	0.214	0.288	0.0465	0.0465	0.0651	0.484	0.214	0.354	0.112	0.223	0.149	0.13	0.186	0.205	0.428	0.223	1.29	1.52	1.72	1.03	0.251	0.233	0.409	0.3
Daejeonella	1.1	1.2	0.94	0.242	0.102	0.168	0.744	0.865	2.45	0.0186	0.00931	0.0465	0.168	0.521	0.186	0	0	0.102	0.0279	0.0744	0.0465	0.0651	0.00931	0.0465	0.3
Paracoccus	0.307	0.223	0.158	2.83	3.07	3.27	0.27	0.288	0.298	0.67	0.549	0.735	0.214	0.261	0.335	0.596	0.958	1.27	1.45	1.14	1.86	1.32	0.819	0.512	0.3
Acetivibrio	0.0651	0.0465	0.0372	0.0372	0.0651	0.242	0.0186	0.0838	0.0186	0.158	0.195	0.177	0.0186	0.0186	0.0186	0.0558	0.279	0.0465	0.419	0.0372	0.0838	0.0465	0.0372	0.0372	0.3
Anaeromyxobacter	0	0.00931	0	0.0465	0.121	0.0372	0.00931	0	0.0465	0.00931	0.0186	0.0186	0	0.00931	0	0.14	0.14	0.0372	0.0279	0.223	0.0186	0.112	0.0838	0.112	0.3
Aromatoleum	0	0	0	0.0372	0.00931	0.0186	0.0372	0.00931	0.00931	0.0279	0.0372	0.00931	0.121	0.102	0.121	1.4	1.32	1.28	0.763	1.81	0.931	1.38	1.09	2.88	0.3
Rheinheimera	0.195	0.279	0.298	0.112	0.0279	0.0465	0.288	0.893	0.242	0.0186	0.0465	0	0.13	0.549	0.102	0	0.00931	0.977	0.0372	0.344	0.14	0.0186	0.475	0.214	0.3
Caenimicrobium	0.102	0.112	0.14	0.382	0.14	0.242	0.251	0.14	0.288	0.0372	0.0744	0.102	0.149	0.112	0.558	0.223	0.0931	0.158	0.14	0.279	0.205	0.121	0.316	0.102	0.3
Sphingobium	0.223	0.223	0.13	0.102	0.0465	0.0465	0.177	0.205	0.27	0.0372	0.0186	0.0186	0.102	0.27	0.251	0.0465	0.0931	0.298	0.0558	0.149	0.363	0.14	0.121	0.0744	0.3
Roseomonas	0.0372	0.0651	0.0744	0.0279	0.0279	0.0186	0.0651	0.0558	0.0651	0.0279	0.0465	0.0279	0.0744	0.0465	0.177	0.0744	0.0558	0.214	0.13	0.54	0.177	0.0931	0.0279	0.0279	0.3
Micromonospora	0.0186	0	0	0.0279	0.0558	0.0558	0.0372	0	0.0186	0.0465	0.0931	0.0651	0.00931	0.0744	0.0279	0.158	0.112	0.0372	0.0651	0.102	0.0186	0.27	0.4	0.112	0.3
Methylobacillus	0.0465	0.0838	0.0931	0.102	0.0372	0.0651	0.0931	0.0558	0.0931	0.0744	0.121	0.112	0.0186	0.0279	0.0372	0.307	0.54	0.279	0.447	0.372	0.233	0.484	0.326	0.102	0.3
Olivibacter	0.623	0.456	0.465	0.0651	0.0279	0.0465	0.428	0.363	0.214	0.00931	0.0186	0.00931	0	0	0	0	0	0	0	0	0.00931	0.00931	0.0651	0	0.3
Conyzicola	0.0651	0.0279	0.00931	0.158	0.121	0.195	0.0465	0.0372	0.0465	0.14	0.14	0.195	0.0465	0.0744	0	0.0372	0.0465	0.0744	0.0558	0.102	0.0931	0.13	0.0651	0.0372	0.3
Promicromonospora	0.949	0.763	0.679	0.8	0.503	1.72	0.903	1.44	0.363	1.68	0.94	1.69	0.0465	0.102	0.0372	0	0.00931	0.0744	0.112	0.0279	0.0744	0.0651	0.195	0.242	0.3
Acholeplasma	0	0	0	0.0838	0.279	0.186	0	0.0186	0.0186	0.0372	0.0279	0.112	0.0186	0.0279	0.00931	0.242	0.363	0.168	0.261	0.233	0.437	0.0744	0	0.00931	0.3
Azospirillum	0	0	0	0.0186	0.0558	0.0744	0.0279	0.0372	0	0.316	0.251	0.261	0.00931	0.0372	0.0186	0.0465	0.288	0.0838	0.121	0.149	0.205	0.0372	0.112	0.14	0.3
Arenibacter	0.102	0.0372	0.0931	0.0465	0.0651	0.0651	0	0.0838	0.121	0.503	1.63	1.84	0	0.0186	0.0186	0	0	0	0	0	0	0	0	0	0.3
Vicingus	0	0	0	0.195	0.205	0.121	0	0.00931	0.0186	0.223	0.475	0.54	0	0.00931	0.0279	0	0.0372	0	0.0186	0.0465	0.0651	0.205	0.205	0.168	0.3
Rahnella	0.819	0.838	0.763	0	0.00931	0.00931	0.195	0.279	0.233	0	0	0	0.0279	0.00931	0.0186	0	0	0	0	0	0.00931	0	0	0	0.3
Pseudoxanthomonas	0.00931	0	0.0186	0.261	0.0931	0.67	0.121	0.00931	0.0279	0.0279	0.0279	0.00931	0.772	1.38	1.14	1.5	1.75	2.96	1.24	1.61	3.46	1.71	0.661	0.763	0.3
Roseithermus	0	0	0.00931	0.0651	0.0651	0.0931	0	0	0	0.0279	0.0838	0.102	0.00931	0.0186	0.0372	0.344	0.326	0.168	0.0931	0.828	0.0744	0.158	0.465	0.27	0.3
Chloroflexus	0	0	0	0	0.00931	0	0	0	0	0	0.0279	0.00931	0.149	0.13	0.177	0.605	0.447	0.54	0.456	1.02	0.391	0.279	0.409	0.223	0.3
Leucobacter	0.242	0.0838	0.13	0.791	1.13	0.8	0.242	0.344	0.121	0.186	0.186	0.223	0.0651	0.0931	0.0465	0.00931	0.0279	0.0744	0.14	0.121	0.214	0.0186	0.0279	0.00931	0.3
Agrobacterium	0.13	0.0838	0.214	0.0186	0.0372	0.0744	0.0558	0.14	0.158	0.0465	0.0372	0.0279	0.112	0.214	0.214	0.0186	0.0465	0.0651	0.102	0.214	0.195	0.0465	0.0186	0.0372	0.3
Thermanaerothrix	0	0	0	0.00931	0.0186	0.00931	0	0	0	0.149	0.0186	0.112	0.00931	0	0	3.75	2.32	0.0279	0.214	0.0186	0.214	1.16	1.49	0.437	0.3
Pigmentiphaga	0.27	0.382	0.326	0.177	0.168	0.205	0.168	0.233	0.949	0.0372	0.0279	0.0372	0.102	0.195	0.121	0.195	0.205	0.288	0.27	0.288	0.13	0.0465	0.0931	0.0931	0.3
Streptomyces	0.112	0.214	0.121	0.195	0.363	0.838	0.13	0.13	0.0744	0.354	0.493	0.437	0.14	0.195	0.233	0.4	0.158	1.46	0.158	0.382	0.549	1.06	0.958	1.27	0.3
Ramlibacter	0.00931	0.00931	0.0186	0.0558	0.0465	0.0372	0.0279	0.0279	0.0931	0.0186	0	0	0.0186	0.158	0.158	0.0279	0.149	0.0931	0.223	0.242	0.316	0.14	0.0558	0.0372	0.2
Alcanivorax	0.0465	0.0838	0.0558	2.22	1.92	1.86	0.149	0.0372	0.121	0.195	0.288	0.27	0	0.0279	0.0279	0.233	1.88	0.763	0.0558	0.168	0.205	1.06	1.38	1.1	0.2
Ferruginivarius	0	0	0	0.00931	0.0744	0.00931	0	0	0	0.261	0.177	0.121	0.00931	0.00931	0.00931	0.223	0.233	0.0372	0.0186	0.0931	0.0465	0.354	0.409	0.307	0.2
Mycobacterium	0.00931	0.00931	0.00931	0	0.0186	0	0.00931	0	0.00931	0.14	0.177	0.177	0	0	0.0186	0.0651	0.0372	0.0372	0.0186	0.0744	0.0186	0.0651	0.0931	0.205	0.2
Aggregatilinea	0	0	0	0	0	0	0	0	0	0	0.0372	0.0279	0	0.00931	0	2.13	1.54	0.0186	0.0838	0.0279	0.0372	0.94	1.45	0.447	0.2
Arenimonas	0.0186	0	0	0.0279	0.0465	0.0372	0.00931	0.00931	0	1.36	1.72	1.63	0.316	0.437	0.288	3.97	3.68	4.69	5.7	5.67	3.82	1.88	1.8	0.838	0.2
Pseudorhodoplanes	0.0465	0.0186	0.0372	0.0744	0.00931	0.0186	0.0372	0.0744	0.0279	0.0279	0.0186	0.0279	0.00931	0.0372	0.0372	0.0279	0.102	0.0465	0.00931	0.0744	0.0465	0.112	0.14	0.0465	0.2
Mucilaginibacter	2.07	2.43	2.34	0.214	0.168	0.14	1.3	1.3	2.09	0.0279	0.0651	0.102	0.121	0.391	0.177	0.0279	0.0651	0.447	1.76	0.493	0.642	0	0.0186	0.0279	0.2
Algoriphagus	0.298	0.177	0.242	0.0186	0.0279	0.0838	0.242	0.465	0.419	0.00931	0.00931	0.00931	0.0651	0.158	0.0838	0	0.00931	0.0558	0	0.0651	0.0465	0.00931	0	0.00931	0.2
Ensifer	0.0372	0.0931	0.0465	0.577	0.447	0.698	0.0186	0.158	0.0651	0.344	0.279	0.428	0.0838	0.0931	0.0558	0.419	0.503	0.214	0.354	0.335	0.4	0.465	0.298	0.214	0.2
Cryobacterium	0.0838	0.0651	0.0465	0.316	0.168	0.4	0.14	0.13	0.13	0.354	0.242	0.242	0.0372	0.121	0.0558	0.251	0.112	0.214	0.102	0.158	0.288	0.512	0.558	0.744	0.2
Woeseia	0.00931	0	0.00931	0.102	0.121	0.00931	0	0.00931	0	0.521	0.707	0.67	0.00931	0.0186	0.0186	0.0465	0.0372	0	0	0.0186	0	0.0838	0.0372	0.0465	0.2
Bradyrhizobium	0.0372	0	0.0372	0.0372	0.0279	0.0744	0.0186	0.0372	0.0558	0.112	0.0744	0.0931	0	0.00931	0	0.0465	0.0744	0.0186	0	0.0279	0.0279	0.102	0.14	0.0931	0.2
Achromobacter	0.344	0.549	0.391	0.14	0.0744	0.0931	0.14	0.214	0.828	0.0279	0.0372	0.0558	0.112	0.279	0.195	0.0372	0.0186	0.0279	0.13	0.121	0.0931	0	0.0465	0.0186	0.2
Pelagibacterium	0.13	0.13	0.168	0.0744	0.0465	0.112	0.0931	0.223	0.0838	0.102	0.0744	0.112	0	0.0279	0.0186	0	0.00931	0.0279	0.0744	0.0186	0.0465	0.0279	0.00931	0	0.2
Phragmitibacter	0.0465	0	0.0465	0.0838	0.0744	0.112	0.0558	0.0465	0.112	0.0931	0.0838	0.13	0.0838	0.0558	0.14	0.14	0.0558	0.149	0.0744	0.121	0.195	0.251	0.205	0.27	0.2
Anaerotaenia	0.168	0.13	0.363	0.00931	0	0.0372	0.0186	0	0	0.214	0.0279	0.0372	0	0.00931	0.0465	0.00931	0.102	0.0558	0.344	0.0465	0.27	0.0186	0.0186	0.00931	0.2
Thauera	0	0.00931	0.00931	0.233	0.363	0.363	0.0186	0.00931	0.0279	0.0651	0.214	0.13	0.0279	0.0279	0.121	0.279	0.819	0.0465	0.0651	0.214	0.0558	0.354	0.279	0.0465	0.2
Diaphorobacter	0.0186	0	0.0372	0	0.0279	0.00931	0.00931	0	0.0651	0.0558	0.0465	0.00931	0.503	1.19	0.493	0.00931	0	0.102	0.186	0.186	0.168	0.0186	0.00931	0	0.2
Abditibacterium	0.0372	0.0465	0.0465	0.251	0.298	0.27	0.0186	0.00931	0.177	0.0372	0.0186	0.0558	0.00931	0.0651	0.121	0.00931	0.0186	0.158	0.0372	0.0558	0.14	0.102	0.0465	0.0558	0.2
Rurimicrobium	0	0.00931	0	0.149	0.14	0.0744	0.0372	0.00931	0.0186	0	0	0.00931	0.0372	0	0.0186	0.0744	0.0279	0.149	0.409	0.233	0.233	0.0465	0.0186	0.0279	0.2
Enterobacter	0.0279	0.0186	0.0279	0	0	0.00931	0.0279	0.00931	0.121	0.0279	0.00931	0.0279	0.679	0.791	0.512	0.00931	0	0.0186	0.0931	0.13	0.14	0	0.0186	0	0.2
Roseivirga	0.0186	0.00931	0.0279	0.465	0.27	0.772	0.00931	0.0279	0.0279	0.261	0.335	0.67	0	0.0279	0	0.0372	0.0186	0.0186	0.00931	0	0.0186	0.0651	0.0186	0	0.2
Limnochorda	0	0	0	0.0186	0.0186	0.0186	0	0.00931	0	0.0279	0.0186	0.0372	0	0	0	0.0465	0.158	0.0279	0.0279	0.0651	0.0186	0.0558	0.0651	0.0465	0.2
Methylophilus	0.121	0.102	0.102	0	0	0.0186	0.13	0.0838	0.465	0	0.0186	0	0.0744	0.279	0.195	0.0186	0.0838	0.223	0.0651	0.307	0.316	0.0651	0.195	0.205	0.2
Mariniphaga	0	0	0	0	0	0.00931	0.00931	0	0	0	0.0279	0.0279	0.0931	0.0558	0.326	0.0931	0.214	0.0372	0.102	0.0744	0.27	0.0465	0.0186	0	0.2
Lysinibacter	0.0465	0.0372	0.0372	0.233	0.158	0.186	0.0744	0.0744	0.0651	0.149	0.112	0.372	0.0186	0.0186	0.0186	0.0186	0	0.0186	0.0558	0.0372	0.0372	0.0465	0.0279	0.0558	0.2
Aetherobacter	0	0	0.00931	0.0465	0.0372	0.0465	0	0.00931	0.0279	0.0465	0.0744	0.0744	0	0.112	0.0744	0.0838	0.14	0.186	0.205	0.195	0.298	0.0744	0.0372	0.0651	0.2
Microvirga	0.00931	0	0	0	0	0.0465	0.0186	0.0186	0.0465	0.0186	0.00931	0.0186	0.0558	0.0372	0.0744	0.0372	0.00931	0.0931	0.0744	0.261	0.0838	0.0931	0.0558	0	0.2
Methyloversatilis	0.102	0.168	0.195	0.0186	0.0838	0.0372	0.986	0.54	0.651	0.0186	0	0.0186	0.0744	0.168	0.177	0.00931	0.0558	0.419	0.0744	0.363	0.419	0.233	0.0558	0	0.2
Petrimonas	0	0	0	0	0	0	0	0	0	0.0279	0.0558	0.00931	0.121	0.195	0.205	0.335	0.223	0.0465	0.503	0.14	0.512	0.0186	0.0279	0.00931	0.2
Roseisolibacter	0.0186	0.00931	0.0186	0.223	0.0744	0.223	0.00931	0.00931	0.00931	0.475	0.419	0.409	0.00931	0.0465	0.0186	0.121	0.0931	0.0372	0.00931	0.223	0.13	0.112	0.0279	0.205	0.2
Terrimonas	0.0279	0	0.00931	0.0279	0.0279	0.0372	0.00931	0.00931	0.0372	0.00931	0.0651	0.0651	0.0931	0.112	0.14	0.0279	0.0651	0.195	0.233	0.27	0.233	0.13	0.168	0.177	0.2
Reyranella	0	0	0.00931	0.0186	0	0.0186	0.0186	0.00931	0.0558	0	0	0	0.00931	0.0186	0.00931	0.0186	0.0372	0.0372	0.0465	0.0744	0.0372	0.0186	0.0558	0.0372	0.2
Keratinibaculum	0	0	0	0	0	0.00931	0	0	0	0	0	0.0186	0.0651	0.0186	0.0651	0.00931	0.00931	0.0372	0.102	0.00931	0.0186	0	0.00931	0	0.2
Simplicispira	0.0279	0.00931	0.0372	0.0186	0	0.0186	0.0279	0.0279	0.0558	0.00931	0.0279	0.0186	0.0838	0.27	0.13	0.0279	0.0744	0.168	0.121	0.186	0.214	0.0744	0.0465	0.0186	0.2
Stenotrophobacter	0	0	0.00931	0	0.00931	0.00931	0.0279	0	0	0.149	0.0186	0.112	0	0.0279	0	0.54	0.233	0.0838	0.0279	0.14	0.102	0.214	0.558	0.205	0.2
Brucella	0.428	0.419	0.391	0.0465	0.0931	0.0651	0.168	0.316	0.177	0.0279	0.0558	0.0372	0.409	0.512	0.707	0.112	0.0279	0.149	0.158	0.13	0.149	0.0558	0.205	0.0558	0.2
Gemmatirosa	0	0	0	0.158	0.158	0.121	0	0	0.00931	0.0465	0.168	0.158	0.00931	0.0465	0.0372	0.214	0.242	0.186	0.177	0.67	0.493	0.391	0.363	0.344	0.2
Caldinitratiruptor	0.00931	0	0.00931	0.0372	0	0.00931	0.00931	0	0	0	0.0186	0.0186	0.0279	0.00931	0.00931	0.0838	0.112	0.00931	0.0465	0.112	0.0744	0.0558	0.0744	0.0372	0.2
Fermentimonas	0.0186	0	0	0	0	0	0	0.00931	0	0.0558	0.158	0.0931	0.158	0.344	0.279	1.23	0.689	0.223	3.63	0.586	2.12	0.158	0.0558	0.0186	0.2
Thermomonospora	0.00931	0.00931	0.0186	0.00931	0.00931	0.00931	0	0.0279	0.00931	0.0279	0.0186	0.0186	0	0	0	0.168	0.158	0.344	0.0465	0.0838	0	0.0372	0.121	0.0744	0.2
Confluentibacter	0.261	0.251	0.382	0.0186	0.0186	0.00931	0.149	0.158	0.456	0	0.0279	0.00931	0.0465	0.177	0.102	0	0	0.00931	0.0186	0.112	0.0465	0.0465	0.0186	0.0372	0.2
Ferrovibrio	0	0.00931	0.0186	0.0279	0.00931	0.0931	0.00931	0	0.00931	0.0838	0.0651	0.0838	0.0744	0.0372	0.0465	1.14	1.77	0.717	0.568	1.48	0.642	2.18	2.76	2.16	0.2
Chryseotalea	0	0	0	0.102	0.0558	0.13	0	0	0	1.48	1.49	1.11	0	0.00931	0.0279	0.0372	0.0279	0	0	0	0	0.13	0.0465	0.0838	0.2
Petroclostridium	0	0	0	0	0	0	0	0	0	0	0	0	0.0372	0.00931	0.0931	0.0372	0.27	0.13	0.409	0.14	0.102	0.0465	0.00931	0.0279	0.2
Comamonas	0.0465	0.0186	0.0931	0.0558	0	0.0372	0.0279	0.0651	0.958	0.0372	0.0279	0.0186	0.316	0.912	0.4	0.00931	0.372	0.168	0.00931	0.168	0.158	0.00931	0.0372	0	0.2
Lacisediminimonas	3.45	4.37	3.53	0.633	0.447	0.437	4.16	5.01	2.96	0.149	0.251	0.279	0.279	0.782	0.307	0.205	0.0558	0.242	0.661	0.419	0.354	0.642	0.27	0.456	0.1
Aminobacter	0.14	0.0744	0.0744	0.00931	0	0.0465	0.0838	0.112	0.0838	0.0186	0	0.0279	0.0558	0.0558	0.0558	0.00931	0.0279	0.0465	0.0186	0.0465	0.0186	0.00931	0.00931	0.0465	0.1
Klebsiella	0	0.0186	0	0	0	0	0.0186	0	0.0279	0	0	0	0.428	0.242	0.326	0.00931	0	0	0.00931	0.0465	0.0838	0	0	0	0.1
Herbinix	0	0	0	0.00931	0.0186	0.00931	0	0	0	0.00931	0.0279	0.0186	0.0465	0.0372	0.0279	0.00931	0.0558	0.279	0.354	0.0558	0.0744	0.0372	0.0186	0.00931	0.1
Geofilum	0	0	0	0	0.00931	0	0	0	0	0.00931	0.0186	0	0	0.0279	0.00931	0.735	0.363	0.0279	0.168	0.0558	0.344	0.0651	0.121	0	0.1
Aliidongia	0	0	0	0.0372	0.0186	0.00931	0	0	0	0.0465	0.0744	0.0279	0	0.00931	0	0.0744	0.0838	0.0186	0.0279	0.0465	0.0186	0.0651	0.0931	0.102	0.1
Adhaeribacter	0	0.0186	0	0.0186	0.0465	0.0279	0.0186	0.00931	0	0.0186	0.0279	0.0558	0	0	0	0	0	0	0	0	0.00931	0.298	0.205	0.223	0.1
Actinotalea	0	0	0	0.0465	0.0186	0.0931	0	0.00931	0.00931	0.0558	0.102	0.0465	0.0279	0.0279	0.0465	0.102	0.0744	0.0279	0.0744	0.121	0.0931	0.121	0.158	0.0372	0.1
Proteiniphilum	0.0186	0	0	0	0	0	0	0	0	0.00931	0.0186	0	0.00931	0.0651	0.0651	0.0558	0.0186	0.00931	0.0744	0.0558	0.205	0.00931	0	0	0.1
Pseudohongiella	0.158	0.14	0.102	0.121	0.0465	0.0465	0.195	0.242	0.242	0.00931	0.0279	0.0279	0.0838	0.0931	0.149	0.0372	0.121	0.223	0.261	0.409	0.261	0.0651	0.0651	0.0651	0.1
Roseibium	0.0465	0.0186	0.0186	0.0372	0	0	0.0372	0.0186	0.0279	0.205	0.0838	0.0465	0.00931	0	0.00931	0	0.0186	0	0.0279	0.0372	0.00931	0.0279	0.0279	0.0465	0.1
Skermanella	0.00931	0	0	0.0465	0.00931	0.0279	0.00931	0.0186	0.0186	0.0744	0.0372	0.0279	0.0279	0.0279	0.0279	0.149	0.121	0.0744	0.0838	0.0651	0.0465	0.0931	0.205	0.214	0.1
Sphaerimonospora	0.00931	0.00931	0.0186	0.261	0.372	0.623	0.0465	0.0186	0.0744	0.0186	0.0279	0.0279	0.614	0.251	0.493	2.09	1.08	5.75	1.67	1.48	2.05	1.18	0.819	1.03	0.1
Schnuerera	0	0	0	0	0	0.00931	0.00931	0	0	0	0	0.00931	0.0372	0.0186	0.177	0	0	0.0558	0.0931	0.00931	0.0279	0	0	0.00931	0.1
Shinella	0.0744	0.0186	0.0651	0.00931	0.00931	0.0372	0.0465	0.121	0.14	0.00931	0	0	0.0838	0.168	0.0744	0.0372	0.0186	0.0279	0.0838	0.102	0.0744	0.0651	0.0372	0.112	0.1
Methylopila	0	0	0.00931	0	0.00931	0	0	0	0.00931	0.0931	0.149	0.121	0.0186	0.00931	0.00931	0.0186	0	0.0279	0.0186	0.0465	0.0279	0	0.00931	0	0.1
Microbulbifer	0.0186	0	0	0.0186	0	0	0.00931	0	0.00931	0	0	0	0	0.00931	0.00931	0.223	0.168	0.102	0.0931	0.0558	0.382	0.242	0.642	0.205	0.1
Membranicola	0.0279	0.0465	0.0558	0.288	0.316	0.214	0.0279	0.0372	0.00931	0.354	0.326	0.447	0	0.0372	0.00931	0.00931	0.00931	0	0.00931	0	0	0	0	0	0.1
Methylocapsa	0.0558	0.0465	0.0372	0.0931	0	0.0558	0.0465	0.0465	0.0465	0.0465	0.0465	0.0838	0.0186	0.0186	0.0279	0.0186	0	0.0744	0.00931	0.0279	0.0744	0.0651	0.0279	0.0372	0.1
Noviherbaspirillum	0.0186	0	0.0558	0.102	0.0372	0.0651	0.0465	0.0465	0.288	0.00931	0.0651	0.0372	0.00931	0.0279	0.0558	0	0.00931	0.0558	0.0186	0.0372	0.0465	0.0279	0.00931	0.0186	0.1
Porphyromonas	0	0	0	0	0	0	0	0	0	0.00931	0.0186	0	0.13	0.968	0.177	0.354	0.00931	0.00931	0.503	0.0465	0.54	0	0.0279	0	0.1
Ureibacillus	0.00931	0	0.00931	0	0.00931	0.0372	0	0	0	0.0465	0.0372	0.0465	0.335	0.0931	0.279	0.00931	0.00931	0.00931	0	0.0465	0	0.0186	0.0186	0.0186	0.1
Paraflavitalea	0	0	0.00931	0.0744	0.0279	0.0279	0.00931	0.0186	0	0	0	0.00931	0	0.00931	0.00931	0.112	0.0931	0.0558	0.0558	0.102	0.0931	0.251	0.0931	0.354	0.1
Aequorivita	0.13	0.0279	0.121	0.00931	0.00931	0.0279	0.0558	0.0651	0.316	0	0.00931	0.0186	0.00931	0.261	0.0372	0	0	0	0.00931	0.00931	0.00931	0.0186	0.0186	0	0.1
Caulobacter	0.288	0.316	0.4	0.0744	0.0372	0.195	0.0744	0.363	0.53	0	0.00931	0.0186	0.0931	0.456	0.251	0.0186	0.0651	0.13	0.112	0.149	0.158	0.0558	0.0465	0.447	0.1
Dongia	0.0186	0.0186	0.0372	0.0186	0	0	0.0186	0.00931	0.0186	0	0	0.0186	0.00931	0.0465	0.0186	0.0465	0.102	0.0279	0	0	0.0279	0.0558	0.0651	0.0744	0.1
Edaphobaculum	0.00931	0	0	0.00931	0.00931	0	0	0	0.00931	0.00931	0	0	0.0744	0.0838	0.0744	1.68	1.16	1.45	3	2.54	1.67	0.53	0.568	0.251	0.1
Flavihumibacter	0	0.00931	0	0.00931	0	0	0	0.0465	0	0.00931	0.00931	0.0186	0.0465	0.0558	0.0931	0.00931	0.0186	0.0279	0.121	0.121	0.0465	0.0186	0	0	0.1
Calidithermus	0	0	0	0.0838	0.158	0.0186	0	0	0	0.0186	0	0	0	0.00931	0.00931	0.819	0.763	0.14	0.4	0.288	0.177	0.735	1.07	0.614	0.1
Cupriavidus	0.0186	0.0279	0.0465	0.0186	0	0.0279	0.0279	0.0279	0.00931	0	0.00931	0	0.121	0.242	0.168	0.0186	0	0.13	0.0186	0.0838	0.112	0.0558	0.0744	0.00931	0.1
Fluviispira	0	0	0.00931	0.0931	0.0279	0.0558	0.27	0.0744	0.168	0	0	0	0.00931	0.0279	0.0279	0.0558	0.223	0.13	0.102	0.251	0.27	0.0186	0	0.0186	0.1
Fulvivirga	0	0	0	0.223	0.0186	0.0279	0	0	0	0.149	0.0651	0.186	0.00931	0	0	2.23	2.77	0.242	0.121	0.195	0.168	2.79	2.57	4.1	0.1
Mycoplasmopsis	0	0	0	0.0744	0.0651	0.00931	0	0	0	0.00931	0.0186	0	0	0	0	0.0651	0.0838	0	0	0	0.0744	0.177	0.233	0.0838	0.1
Spirochaeta	0	0	0	0	0	0	0	0	0	0.0558	0.0465	0.0372	0.00931	0	0.00931	0.158	0.177	0.195	0.177	0.14	0.335	0.251	0.168	0.121	0.1
Acetoanaerobium	0.00931	0	0	0	0	0	0	0	0	0	0	0	0.00931	0.0186	0.0279	0.0744	0.363	0	0.186	0.158	0.0931	0.0372	0	0	0.1
Alcaligenes	0.447	0.354	0.326	0.00931	0.0186	0.0186	0.0744	0.158	0.158	0	0.00931	0	0.0465	0.0186	0.0279	0	0	0	0.00931	0.00931	0	0	0	0	0.1
Endothiovibrio	0	0	0	0.00931	0.00931	0.0186	0	0	0	0.0186	0.0651	0.0186	0	0	0	0.0279	0.0558	0	0.00931	0	0	0.0279	0.0651	0	0.1
Niabella	0	0.0279	0	0.279	0.279	0.316	0	0.00931	0	0.298	0.503	0.596	0.0279	0.0465	0.0186	0.0838	0.0186	0.0279	0.0744	0.0558	0.0651	0.205	0.242	0.121	0.1
Akkermansia	0.0372	0.0279	0.0558	0.0931	0.0744	0.195	0.00931	0.00931	0.0651	0.0931	0.0186	0.0186	0	0.0186	0.0744	0.0186	0.00931	0.00931	0	0.00931	0.00931	0.0279	0.00931	0.0372	0.1
Nemorincola	0	0.0186	0	1.26	0.698	0.735	0.00931	0.00931	0.00931	0.233	0.847	0.791	0.0186	0.0372	0.0186	0.168	0.0744	0.0372	0.0465	0.0744	0.0744	0.112	0.158	0.102	0.1
Asprobacter	0.0186	0.00931	0.0744	0.0651	0.0186	0.0744	0.00931	0.0372	0.0279	0.475	0.53	0.382	0.0465	0.149	0.0372	0	0	0.0186	0.0279	0.0279	0.158	0.0744	0.121	0.121	0.1
Bosea	0.0465	0.0372	0.0372	0.00931	0.00931	0.0186	0.0186	0.0744	0.102	0	0.00931	0	0.0186	0.0279	0.0279	0.00931	0	0.0744	0.0279	0.0186	0.0279	0	0	0	0.1
Sutterella	0.00931	0	0	0.0558	0.0279	0.0744	0.00931	0.0186	0	0.00931	0.0372	0.0744	0.0186	0.00931	0.00931	0.0558	0.0931	0.158	0.214	0.419	0.428	0.14	0.13	0.0186	0.1
Methylophaga	0.205	0.251	0.242	0.0931	0.0651	0.0279	0.205	0.307	0.344	0.00931	0.0186	0.00931	0	0	0	0	0	0	0	0	0	0	0	0	0.1
Aquamicrobium	0.0931	0.0838	0.102	0.0372	0.0372	0.0558	0.0558	0.0651	0.0558	0.0465	0.0651	0.0744	0	0.0186	0.00931	0.00931	0	0	0	0	0.00931	0.0186	0.00931	0.0279	0.1
Desulfonatronum	0	0	0	0	0	0	0	0	0	0	0	0	0	0	0	0.0279	0.0651	0.0465	0.0279	0.0372	0.00931	0.112	0.0838	0.112	0.1
Massilia	0.0372	0.0465	0.0931	0.0465	0	0.00931	0.0558	1.38	0.0279	0	0	0.00931	0.0372	0.158	0.0186	0.00931	0	0	0	0.00931	0	0	0	0.0279	0.1
Micropepsis	0.0186	0	0.0279	0.00931	0.00931	0	0.0186	0.0558	0.13	0	0.0186	0	0	0.0744	0.00931	0	0	0	0.00931	0.0186	0.0558	0.00931	0.0465	0.0465	0.1
Nitrincola	0	0.0279	0	0.13	0.186	0.0931	0.0558	0.00931	0.0186	0.0931	0.0931	0.102	0	0.0186	0.0186	0.102	0.214	0.0372	0.0558	0.149	0.112	0.158	0.0465	0.0744	0.1
Corallococcus	0.00931	0.00931	0.00931	0	0.00931	0.00931	0	0	0	0	0.00931	0	0	0	0	0.102	0.0372	0.0651	0.0558	0.0744	0.0465	0.168	0.168	0.13	0.1
Rhizorhabdus	0.0931	0.0465	0.112	0	0.0931	0.00931	0.0838	0.0744	0.121	0.00931	0.0186	0.00931	0.0186	0.0465	0.00931	0.00931	0.00931	0.00931	0.0838	0.00931	0.00931	0.00931	0.0558	0.0465	0.1
Cellulosimicrobium	0.00931	0.00931	0.0186	0.00931	0.0372	0.00931	0.0279	0.102	0	0.0744	0.0465	0.0558	0.0186	0.0838	0.0558	0.0744	0.0279	0.0838	0.0372	0.0279	0.102	0.158	0.223	0.0744	0.1
Rhodobacter	0	0.00931	0	0	0	0.00931	0	0	0	0.00931	0	0.00931	0.0465	0.121	0.0744	0.0186	0.0372	0.0744	0.0465	0.0838	0.0744	0.00931	0.00931	0.00931	0.1
Proteiniborus	0	0	0	0	0	0	0	0	0	0.0279	0	0.0279	0.0186	0	0.0279	0.0558	0.0186	0.00931	0.261	0.0186	0.102	0.0372	0.0465	0.00931	0.1
Advenella	0.14	0.177	0.168	0.00931	0.0279	0	0.112	0.0838	0.0838	0	0.00931	0.0279	0.0186	0	0.0744	0	0	0	0.0372	0.00931	0.0651	0	0	0	0.1
Acuticoccus	0	0.00931	0.00931	0.0372	0.00931	0.0558	0	0.0372	0.0465	0.233	0.158	0.279	0	0.0279	0.00931	0	0.0279	0.0186	0.00931	0.0838	0.0651	0.0465	0.102	0.14	0.1
Pseudaminobacter	0.0279	0.00931	0.00931	0.00931	0.0279	0.0372	0.0279	0.0186	0	0.0651	0.112	0.112	0	0	0.0279	0.0186	0	0	0	0	0.0279	0.0186	0.0279	0.00931	0.1
Ravibacter	0.00931	0	0.0279	0	0	0	0	0.00931	0.00931	0	0	0	0.0558	0.00931	0.0744	0.0186	0.00931	0.0838	0.121	0.13	0.0558	0.00931	0	0	0.1
Castellaniella	0.0279	0.0186	0.0279	0.205	0.279	0.605	0.4	0.177	0.186	0.0372	0.0558	0.0838	0.0186	0.0186	0.00931	0.168	0.0465	0.00931	0.00931	0.0279	0.00931	0.0186	0.149	0.121	0.1
Oceanibaculum	0	0.00931	0	0	0	0	0	0	0	0.112	0.158	0.121	0.00931	0.00931	0	0.0279	0.102	0.0838	0	0	0.0186	0.13	0.102	0.121	0.1
Solibacillus	0.0465	0.0186	0.0558	0	0	0.00931	0.00931	0	0.00931	0.168	0.121	0.102	0.949	0.726	0.819	0.0279	0	0.00931	0.0744	0.0465	0.0279	0	0	0	0.1
Nitrosomonas	0	0	0	0.0279	0.0279	0.0186	0	0.0279	0	0	0.0186	0	0.00931	0.00931	0	0.0558	0.0744	0.0279	0	0.102	0.0465	0.0558	0.0744	0.112	0.1
Sphingoaurantiacus	0	0	0	0.00931	0.0279	0.00931	0	0	0.00931	0.00931	0	0.00931	0	0	0	0.0372	0.0465	0.0931	0.0186	0.0465	0.0372	0.149	0.242	0.0279	0.1
Sinimarinibacterium	0	0	0	0	0.0186	0.00931	0	0	0	0.0279	0.0651	0.121	0.00931	0.00931	0.0186	0.00931	0	0.0372	0.0186	0.0186	0.0651	0.0279	0	0.0186	0.1
Parasediminibacterium	0.00931	0	0	0.0186	0	0	0.00931	0.0186	0.0279	0	0.0186	0	0.00931	0.0372	0	0	0	0.344	1.18	0.67	0.409	0	0	0	0.1
Arboricoccus	0	0	0	0	0.00931	0	0	0	0	0.0465	0.00931	0.0465	0	0	0	0	0.00931	0.0186	0.00931	0.0186	0.0279	0.0279	0.0186	0.0931	0.1
Paludibacter	0	0	0	0	0	0	0	0	0	0.00931	0	0.00931	0.0558	0.102	0.0558	0.0279	0	0	0.0186	0.00931	0.112	0	0	0	0.1
Paraburkholderia	0	0.00931	0	1.05	0.875	0.847	0.0372	0.00931	0.0279	0.00931	0.0558	0.0838	0	0	0.00931	0.307	0.279	0.0838	0.0651	0.13	0.0558	0.177	0.214	0.0651	0.1
Terrisporobacter	0	0	0	0	0	0	0	0	0	0.00931	0.0186	0.0279	0.168	0.177	0.205	0.214	0.13	0.214	0.475	0.326	0.447	0.0465	0.00931	0	0.1
Wenzhouxiangella	0	0	0	0.168	0.14	0.14	0	0	0	0.177	0.205	0.186	0	0.00931	0.00931	0.335	4.58	0.223	0.205	0.186	0.214	0.279	0.344	0.475	0.1
Limibacillus	0	0	0	0	0	0	0	0	0	0.149	0.0838	0.14	0.0186	0	0	0.0279	0.00931	0.0558	0.0279	0.0465	0.00931	0.0651	0.233	0.0558	0.1
Gudongella	0.0186	0	0	0	0	0	0	0	0	0.0186	0.0279	0.00931	0	0.0558	0.0372	0.0465	0.00931	0.0279	0.354	0.0279	0.205	0	0	0.00931	0.1
Kineothrix	0.102	0.00931	0.0279	0.0372	0	0.67	0.0465	0	0.0186	0.0279	0.168	0	0	0.0744	0.00931	0	0	0	0	0	0	0	0	0	0.1
Saccharedens	0.0186	0.00931	0	0.0186	0.0465	0.00931	0.00931	0.0186	0	0	0	0.00931	0	0.0186	0.0186	0.0186	0.00931	0.0279	0.0186	0.0186	0.00931	0	0	0.00931	0.1
Silanimonas	0	0	0	0	0	0	0	0	0	0	0	0	0	0.00931	0.0372	0	0.0279	0.0931	0.00931	0.186	0	0.00931	0.0279	0	0.1
Hyphomicrobium	0	0	0.0372	0.0372	0.0186	0	0	0	0.0279	0.168	0.158	0.168	0.00931	0	0.0186	0	0	0	0.00931	0	0.0186	0.00931	0.0279	0.0558	0.1
Idiomarina	0	0	0	0	0	0	0	0	0.00931	0	0	0	0.0279	0.0279	0.0558	0.0744	0.233	0.819	0.493	0.214	0.986	0	0.00931	0.00931	0.1
Saccharicrinis	0	0	0	0	0	0	0	0	0	0.00931	0	0	0	0.0279	0.0186	0.0279	0.00931	0	0.0651	0.0651	0.121	0	0	0	0.1
Saccharospirillum	0	0.0279	0.0279	0	0	0.00931	0.00931	0.0279	0	0	0.00931	0	0	0.00931	0	0.437	0.121	0.735	0.27	0.27	1.12	0.0465	0.0931	0.0372	0.1
Agarilytica	0.0186	0	0.0279	0.186	0.0558	0.0838	0.0186	0.391	0.0186	0.0558	0.0279	0.158	0	0	0	0	0	0	0	0.00931	0.0186	0	0	0.0372	0.1
Paramuribaculum	0	0	0	0.0465	0	0.0931	0.0372	0.0465	0	0.00931	0.0558	0.0651	0.0744	0.0465	0	0	0	0	0	0	0	0	0	0	0.1
Thermus	0	0	0	0.00931	0	0	0	0	0	0	0	0	0	0	0	0	0.0186	0.00931	0.0186	0	0.0279	0	0.149	0.186	0.1
Caenispirillum	0	0	0	0.00931	0.00931	0.00931	0	0	0	0	0	0	0.00931	0	0.00931	0.0279	0.0558	0.0465	0.0372	0.158	0.0186	0.0186	0.0465	0.00931	0.1
Desertimonas	0	0.0372	0.0279	0.0558	0.0558	0.0558	0.00931	0.0186	0.0651	0.177	0.186	0.195	0	0.00931	0	0.0186	0	0.00931	0.0186	0.0279	0.0372	0.0279	0.0279	0.0465	0.1
Flavisolibacter	0.00931	0	0	0	0	0	0	0	0	0	0	0	0.0186	0.00931	0.0465	0.0651	0.13	0.00931	0.00931	0.168	0.0651	0.14	0.149	0.0465	0.1
Nocardioides	0	0.00931	0	0.0186	0.00931	0.0186	0.0186	0	0	0.0372	0.0651	0.0558	0	0	0	0.00931	0.00931	0	0	0.00931	0.00931	0.0558	0	0.0186	0.1
Demequina	0	0.0186	0	0.102	0.121	0.186	0	0	0	0.00931	0.0279	0.0744	0	0	0	0.00931	0	0	0.00931	0.00931	0	0.00931	0.00931	0	0.1
Oleiharenicola	0.0372	0.00931	0.0558	0.0186	0	0.00931	0.0186	0.00931	0.13	0	0	0	0.0186	0.0186	0.0558	0	0.00931	0	0	0.0186	0.00931	0	0.00931	0	0.1
Dehalogenimonas	0	0	0	0	0.00931	0.00931	0	0	0	0.0465	0.0931	0.112	0	0	0	0.00931	0	0.00931	0.00931	0.0372	0	0.0279	0	0.0372	0.1
Inmirania	0	0	0	0	0	0	0	0	0	0	0	0	0	0	0	0.242	0.168	0.0186	0.0186	0.0372	0.0465	0.0372	0.158	0.195	0.1
Caldimonas	0	0	0	0	0	0	0	0	0	0	0	0	0.0279	0.00931	0.0558	0.0838	0.102	0.0838	0.149	0.363	0.0931	0.0838	0.102	0.0372	0.1
Cephaloticoccus	0	0	0	0.288	0.242	0.251	0.00931	0	0	0.0651	0.0186	0.149	0.00931	0.00931	0.00931	0.0651	0.0279	0.0558	0.0372	0.0558	0.0465	0.0372	0.0372	0.13	0.1
Cerasicoccus	0	0	0	0.0186	0.186	0.00931	0	0	0	0	0	0.0186	0	0	0	0	0	0	0	0	0	0	0	0	0.1
Variovorax	0.177	0.158	0.0931	0.00931	0.00931	0.0372	0.13	0.121	0.158	0.0186	0	0.00931	0	0.0838	0.0465	0.00931	0.00931	0.0465	0.0186	0.0372	0.0186	0.00931	0.0186	0	0.1
Polymorphobacter	0	0	0.00931	0.0186	0	0.00931	0	0	0.00931	0	0.0186	0.0279	0.0186	0.00931	0.0186	0.121	0.0186	0.0279	0.0372	0.0186	0.149	0.307	0.0651	0.112	0.1
Anaerocolumna	0	0	0	0	0	0	0	0	0	0	0	0	0	0	0.0186	0	0.0651	0.0186	0.0838	0.00931	0.0465	0	0	0	0.1
Quisquiliibacterium	0.00931	0	0	0	0	0	0.0279	0	0	0	0	0.0186	0.13	0.168	0.121	0	0.0558	0.14	0.0744	0.223	0.242	0.0186	0.0186	0.00931	0.1
Christensenella	0	0	0	0	0	0	0	0	0	0	0	0	0	0	0	0.0372	0.112	0	0.158	0.0186	0.00931	0.00931	0.0279	0	0.1
Chryseobacterium	0.0558	0.0465	0.0186	0.112	0.102	0.27	0.0931	0.0838	0.0465	0	0.00931	0.0279	0.0744	0.0465	0.00931	0.0186	0	0.0279	0	0.0465	0.0558	0.0279	0.00931	0	0.1
Pseudogemmobacter	0.00931	0.00931	0	0	0	0.00931	0	0	0	0.00931	0.0186	0	0.121	0.102	0.0931	0.0186	0	0.00931	0.0279	0.0651	0.0372	0	0	0	0.1
Pseudotenacibaculum	0	0	0	0	0	0	0	0	0	0	0	0.00931	0.0651	0.0931	0.112	0	0	0.149	0	0.13	0.0279	0	0.00931	0.0186	0.1
Ruficoccus	0	0	0	0.0558	0.0465	0.0279	0	0	0.00931	0	0.0279	0.0744	0	0	0	0.00931	0.0186	0	0	0	0	0.00931	0.00931	0	0.1
Rubrivirga	0	0	0	0.112	0.0279	0.0558	0.00931	0	0.00931	0.0186	0.0372	0.0186	0	0.00931	0.0186	2.35	1.41	0.0186	0.0651	0.102	0.102	1.08	1.18	1.24	0.1
Herpetosiphon	0	0	0	0	0	0	0	0	0	0	0	0	0.0186	0	0.0279	0.0558	0.0465	0.149	0.0838	0.0465	0.112	0.0744	0.112	0.0931	0.1
Patulibacter	0	0	0	0.0186	0.00931	0.00931	0	0	0	0.0744	0.102	0.0931	0.00931	0	0	0	0	0	0	0	0	0	0	0.00931	0.1
Aeromicrobium	0	0.0186	0.00931	0	0	0.0279	0.0186	0.00931	0.0186	0.195	0.102	0.0931	0	0.0186	0	0.00931	0	0	0	0.0372	0.00931	0.0372	0	0.00931	0.1
Pleomorphomonas	0	0	0	0	0	0.0186	0.00931	0	0.0186	0.00931	0.0186	0.0186	0	0	0.00931	0	0	0.00931	0	0.0465	0.00931	0.0279	0.0279	0.0279	0.1
Polycyclovorans	0	0	0	0	0	0	0	0	0	0	0	0	0	0	0.00931	0.0279	0.0558	0.112	0.0279	0.0465	0	0	0	0	0.1
Helicobacter	0.0838	0	0.0465	0.00931	0.00931	0.921	0.0931	0.0558	0.121	0.614	0.112	0.558	0.0931	0.0931	0.0465	0	0	0	0	0	0	0	0	0	0.1
Phocaeicola	0.102	0	0	0	0	0	0	0.102	0.00931	0.00931	0	0.493	0	0	0	0	0	0	0	0	0	0	0	0	0.1
Phyllobacterium	0.0186	0.0279	0.0186	0	0.0279	0.0465	0.0186	0.0279	0.0186	0.00931	0.0372	0.00931	0.00931	0.00931	0.0186	0	0.0186	0.0931	0.0744	0.102	0.102	0.0465	0.00931	0.0186	0.1
Thermodesulfitimonas	0	0	0	0.00931	0	0.0372	0.0279	0.0186	0.00931	0.0279	0.0372	0.0465	0	0	0	0.102	0.0744	0	0	0.00931	0.0465	0.186	0.121	0.186	0.1
Marinitenerispora	0.00931	0	0	0.0186	0	0.0651	0	0	0	0.0279	0.0186	0.0558	0	0	0	0	0	0.00931	0	0	0	0.0186	0.00931	0	0.1
Marinobacter	0.00931	0.102	0	8.88	9.99	11.7	0.4	0.279	0.14	0.186	0.279	0.744	0.0279	0.102	0.14	0	0.00931	0.121	0.00931	0.0186	0.0186	0.0372	0.00931	0.0186	0.1
Blastomonas	0.0186	0.0372	0.0279	0	0	0	0.00931	0.0372	0.0372	0.0186	0	0.00931	0.00931	0.0372	0.0372	0.00931	0.00931	0.00931	0.0279	0.0465	0.0465	0	0.0651	0	0.1
Maribacter	0.0186	0.0186	0.00931	0.0279	0.0279	0.0465	0.00931	0	0.0279	0.242	0.53	0.493	0.00931	0	0.00931	0	0	0	0	0	0	0	0	0.00931	0.1
Marinibaculum	0	0	0	0	0	0	0	0	0	0	0	0	0	0	0	0.0931	0.121	0.0838	0.121	0.149	0.0186	0.0372	0.0651	0.0186	0.1
Annwoodia	0	0	0	0	0	0	0	0	0	0	0	0.00931	0.00931	0.0186	0	0	0.0372	0.0279	0.00931	0.102	0.13	0.0372	0	0.0186	0.1
Limimaricola	0	0	0	0	0	0	0	0	0	0.00931	0	0	0.0465	0.0744	0.0279	0	0.0186	0	0.0279	0.0558	0.0465	0	0	0	0.1
Algicoccus	0.149	0.223	0.168	0.0186	0.0372	0.0279	0.0558	0.13	0.298	0	0	0	0.00931	0.00931	0.00931	0	0	0.0186	0.0186	0	0.00931	0	0	0.00931	0.1
Litorivivens	0	0	0	0.0372	0.0279	0	0	0	0	0.00931	0.0186	0.0372	0	0.0186	0	0.177	0.13	0.00931	0	0.0931	0.00931	0.354	0.493	0.186	0.1
Dysgonomonas	0	0	0	0	0	0	0	0	0	0	0	0	0.0186	0.112	0.0279	0.0279	0	0	0.0651	0.00931	0.0186	0	0	0	0.1
Dyella	0.0186	0.00931	0.0186	0	0.0186	0.0838	0.00931	0.0186	0.00931	0.0744	0.0651	0.112	0	0	0	0	0	0	0	0	0	0	0	0	0.1
Ereboglobus	0	0.00931	0	0.00931	0.0744	0.0372	0.00931	0	0	0	0	0	0	0	0	0.00931	0	0.0186	0.0744	0.158	0.0465	0	0	0	0.1
Lujinxingia	0	0	0	0	0	0	0	0	0	0	0.00931	0	0	0.00931	0	0	0	0.0744	0.0279	0.0931	0.102	0	0	0	0.1
Dyadobacter	0	0.00931	0	0.363	0.503	0.447	0	0.00931	0.00931	0.00931	0	0.00931	0.0279	0.0744	0.13	0.279	0.223	0.744	1.01	1.11	0.689	0.0838	0.0279	0.0279	0.1
Lactobacillus	0	0	0.00931	0.00931	0	0.186	0.0372	0.00931	0.00931	0.00931	0	0.0279	0.0558	0.0372	0	0.00931	0	0	0	0	0	0	0	0	0.1
Mangrovitalea	0.0186	0	0.0558	0.00931	0.0279	0.00931	0.00931	0	0.0279	0	0.00931	0	0	0	0	0	0.00931	0.0186	0.0279	0	0.00931	0.00931	0	0	0.1
Thalassobaculum	0	0	0	0.158	0.149	0.149	0	0	0	0.214	0.223	0.261	0	0.00931	0.0186	0	0.0186	0.00931	0	0.00931	0.0186	0.0279	0	0.0744	0.1
Estrella	0	0	0	0	0	0.00931	0	0	0	0.0186	0.00931	0.0279	0	0	0	0	0.00931	0	0	0.0372	0.00931	0	0	0	0.1
Muricauda	0.0186	0	0.0279	0.0372	0.0372	0.0465	0.0279	0.00931	0.0186	0.772	3.12	3.27	0	0.0651	0.0372	0	0	0.0558	0	0	0	0.0186	0.0279	0.0372	0.1
Agromyces	0	0	0.00931	0.0465	0.0279	0.121	0	0	0	0.0186	0.00931	0.0186	0	0	0	0.00931	0	0.0186	0	0	0.00931	0.00931	0	0.00931	0.1
Aliarcobacter	0.0465	0	0.0279	0	0	0	0	0	0	0.0186	0.0744	0.0465	0.0838	0.428	0.102	0	0	0.00931	0.0651	0.0279	0.195	0	0	0	0.1
Baekduia	0	0	0	0	0.00931	0.00931	0	0	0	0.0186	0.00931	0	0	0	0	0	0.00931	0	0	0	0	0.00931	0.0744	0.0372	0.1
Blautia	0.00931	0	0	0	0.0279	0	0	0.00931	0.121	0.00931	0	0	0	0	0.0838	0	0	0.00931	0	0	0	0	0	0	0
Tagaea	0	0	0	0	0	0	0	0	0	0	0	0	0	0	0	0.0186	0.0279	0	0	0.00931	0	0.00931	0.0838	0.0372	0
Biomaibacter	0	0	0	0	0	0	0	0	0	0	0	0	0	0	0	0	0.0651	0	0.0186	0	0	0	0.00931	0.00931	0
Atlantibacter	0	0	0	0	0	0	0	0	0	0	0	0.00931	0.242	0.177	0.102	0	0	0.0186	0.00931	0.0372	0.102	0	0.0651	0	0
Catellatospora	0.00931	0.00931	0	0.0279	0.00931	0.0279	0.00931	0.00931	0	0.0186	0.0372	0.0558	0	0	0	0	0	0	0	0	0	0	0	0	0
Aureimonas	0	0	0	0	0	0.00931	0	0	0	0	0	0	0	0	0	0.14	0.112	0	0.0186	0.00931	0	0.0465	0.0558	0.0372	0
Cavicella	0.0186	0	0	0	0	0	0	0.00931	0.00931	0	0.00931	0.00931	0.0186	0.0372	0.00931	0	0	0.0558	0.0186	0.0186	0.0279	0.00931	0.0372	0.298	0
Chitinolyticbacter	0.00931	0	0	0	0	0	0	0	0	0	0	0	0	0	0	0	0	0.0372	0.0465	0.102	0.0465	0	0	0	0
Urmitella	0	0	0	0	0	0	0	0	0	0	0	0	0	0.0186	0	0.0186	0.00931	0.0279	0.0838	0.00931	0.0372	0	0	0	0
Azohydromonas	0.00931	0.00931	0	0.0186	0.00931	0	0.00931	0.00931	0.0186	0	0	0.0186	0.00931	0.0186	0.0931	0.00931	0	0	0.0558	0.0838	0.0651	0	0.0558	0.00931	0
Chelatococcus	0	0	0	0	0	0	0	0	0	0	0	0	0.0465	0.0186	0.0279	0.121	0.0838	0.0186	0.0744	0.0838	0.0279	0.121	0.112	0.195	0
Aureisphaera	0.00931	0.00931	0	0.0186	0	0	0	0	0.00931	0.13	0.186	0.316	0.00931	0	0.00931	0	0	0	0	0	0	0	0	0	0
Arenivirga	0	0	0	0.0372	0.00931	0.0186	0	0	0	0	0	0.00931	0.00931	0	0.00931	0	0	0	0.00931	0	0.00931	0	0	0	0
Tepidanaerobacter	0	0	0	0	0	0	0	0	0	0	0	0.00931	0	0	0	0.00931	0.0931	0	0.0279	0	0	0	0	0.00931	0
Rhodoplanes	0	0	0	0	0	0	0	0	0	0.0279	0	0.00931	0	0	0	0.00931	0	0	0.00931	0.00931	0	0.0465	0.0558	0.00931	0
Rhodanobacter	0	0	0	0	0	0	0	0	0	0	0	0	0	0	0	0	0	0	0	0	0	0	0.223	0	0
Tatumella	0.00931	0.0279	0.00931	0	0	0	0.0931	0.0279	0.0186	0	0.00931	0	0.112	0.186	0.186	0	0	0	0	0.00931	0.0465	0	0.0651	0	0
Thermodesulfobium	0	0	0	0.0279	0.0279	0.0279	0	0	0	0.00931	0	0.0465	0	0	0	0.0279	0	0	0	0	0	0.0279	0.0186	0	0
Sphingorhabdus	0.0186	0	0	0	0	0	0	0.00931	0	0.00931	0	0	0.0186	0.00931	0.0279	0.00931	0	0.00931	0	0	0.0186	0	0	0	0
Sphaerisporangium	0	0	0	0.00931	0	0	0	0	0	0	0	0.00931	0	0.00931	0.0186	0	0	0.0279	0.0186	0.0372	0.0186	0.0279	0.0186	0	0
Caldovatus	0	0	0	0	0.0186	0	0	0.00931	0	0	0	0.00931	0	0	0	0.0558	0.0372	0.0186	0	0.0186	0.00931	0.0651	0.0279	0.0838	0
Thiomicrorhabdus	0	0	0	0	0	0	0	0	0	0	0	0	0	0	0	2.01	1.75	0.0838	0	0.0186	0	0.00931	0.00931	0.00931	0
Brumimicrobium	0.0279	0.0372	0.0186	0	0	0	0	0.00931	0.0651	0	0	0	0	0	0	0	0	0	0	0	0	0	0	0	0
Sporosarcina	0.0372	0.0186	0.0651	0	0	0	0.00931	0.0186	0	0.00931	0	0	0.00931	0	0	0.00931	0	0	0	0	0	0	0	0	0
Thermosporothrix	0	0	0	0	0	0	0	0	0	0	0	0	0	0	0	0	0.00931	0	0	0	0	0	0.0279	0	0
Acidobacterium	0	0	0	0	0	0	0	0	0	0	0	0	0	0	0	0	0	0.0744	0	0	0	0	0	0	0
Thermostaphylospora	0	0	0	0.00931	0	0	0	0.00931	0.00931	0	0.00931	0.00931	0	0	0	0.0558	0	0.0279	0.0279	0	0.0372	0	0	0	0
Acidihalobacter	0	0	0.00931	0	0	0	0	0	0	0	0	0	0	0	0	0.13	0.13	0	0	0.00931	0.00931	0.149	0.233	0.242	0
Thermosulfuriphilus	0	0	0	0.0186	0.0651	0.0465	0	0	0	0.0931	0.0838	0.112	0	0	0.00931	0.00931	0	0	0	0	0	0	0.0186	0.00931	0
Thermosinus	0	0	0	0	0	0	0	0	0	0.0186	0.0186	0.0558	0	0.00931	0	0.0186	0.0279	0	0	0	0	0.00931	0.00931	0.0372	0
Acidovorax	0	0	0.00931	0	0	0	0	0	0	0.00931	0.00931	0	0.00931	0.0744	0.0186	0	0	0.00931	0.177	0	0.0558	0	0	0	0
Thiorhodococcus	0	0	0	0	0	0	0	0	0	0	0.00931	0	0	0	0	0.00931	0.0186	0	0	0	0	0.0372	0.00931	0	0
Belliella	0.0279	0.00931	0.0838	0.0186	0.00931	0.00931	0.00931	0.0372	0.0279	0.0186	0.0186	0.0744	0	0	0	0	0	0.00931	0	0	0	0	0.00931	0	0
Actinoplanes	0	0	0	0	0	0	0	0	0	0.00931	0.00931	0.00931	0.00931	0.0186	0	0.00931	0	0	0	0	0	0.00931	0	0.0279	0
Carboxylicivirga	0.0372	0	0	0	0.00931	0	0	0	0	0.0838	0.0558	0.0838	0.0558	0.0558	0.205	0	0	0	0	0	0	0	0	0	0
Tundrisphaera	0.0186	0	0	0.0186	0.00931	0.0465	0	0	0.00931	0.0465	0.0838	0.0651	0	0	0	0.00931	0.0186	0	0	0.0186	0.0186	0.00931	0.0558	0.0744	0
Uliginosibacterium	0	0	0	0	0	0	0	0	0	0	0	0	0	0.00931	0.0372	0.00931	0	0	0.102	0	0.288	0	0	0	0
Sulfurivermis	0	0	0	0	0	0	0	0	0	0	0	0	0	0	0	0.0651	0.0186	0	0	0	0	0.0372	0.0372	0.00931	0
Sulfurirhabdus	0	0	0	0.0558	0.0372	0.0186	0	0	0	0.00931	0.00931	0	0	0	0	0	0.00931	0	0	0	0	0	0	0	0
Seongchinamella	0	0	0	0	0	0	0	0	0	0	0.00931	0	0.00931	0	0.00931	0	0	0.0465	0.0186	0.0186	0.0465	0	0	0	0
Camelimonas	0.0279	0.00931	0.00931	0.00931	0	0.00931	0.0279	0.00931	0.00931	0	0	0	0.0186	0.00931	0.00931	0	0.00931	0.00931	0.00931	0.0186	0.0279	0	0	0	0
Siccirubricoccus	0	0	0.00931	0	0	0.00931	0	0	0.00931	0	0	0	0.00931	0	0	0	0	0	0	0.0186	0	0.00931	0.00931	0.00931	0
Caproiciproducens	0	0	0	0	0	0	0	0	0	0	0	0	0	0	0	0	0	0	0.0279	0.00931	0.0186	0.00931	0	0	0
Tropicihabitans	0.00931	0.0186	0.00931	0.0186	0.00931	0.0279	0.0186	0.0186	0.00931	0.00931	0.0186	0.0186	0.00931	0.0186	0	0.00931	0.0279	0.0186	0.00931	0	0.0465	0.00931	0.00931	0.0465	0
Sulfurifustis	0	0	0	0	0	0	0	0	0	0	0	0	0	0	0	0.149	0.0931	0	0	0.00931	0	0.0838	0.121	0.195	0
Arsenicitalea	0	0	0	0	0	0	0	0	0	0	0	0	0	0	0	0.0279	0	0	0	0.0279	0	0.0186	0.00931	0.0279	0
Magnetospirillum	0	0	0	0	0.00931	0.00931	0	0.00931	0.0279	0	0	0	0	0	0	0	0	0	0.00931	0.00931	0	0	0.0186	0.0186	0
Algorimarina	0	0	0	0.0279	0.00931	0.0186	0.00931	0	0.00931	0.0186	0	0.00931	0	0	0	0.00931	0.00931	0	0	0.00931	0.00931	0	0	0.00931	0
Elstera	0	0	0	0	0	0	0	0	0	0	0	0	0	0	0	0.00931	0	0	0	0	0	0.00931	0.0558	0	0
Egicoccus	0	0	0	0	0	0	0	0	0	0	0	0	0	0	0	0.0372	0.0465	0.00931	0	0.0838	0.0186	0.0465	0.0838	0	0
Massiliprevotella	0.0372	0	0.0279	0	0	0.0279	0	0	0	0.00931	0	0	0	0	0	0	0	0	0	0	0	0	0	0	0
Lunatimonas	0	0	0.00931	0.14	0.158	0.279	0.00931	0	0	0.00931	0	0.0186	0.121	0.0744	0.158	0.0931	0.0558	0.633	0.363	0.661	0.67	0.112	0.0372	0.0558	0
Enterococcus	0.0186	0	0	0.00931	0	0	0	0	0	0	0.0465	0.0186	0	0	0.00931	0	0	0	0.00931	0	0	0	0	0	0
Amedibacterium	0	0	0	0	0	0	0	0	0.0651	0.0186	0	0	0	0	0.0651	0	0	0	0	0	0	0	0	0	0
Emcibacter	0	0	0	0	0	0	0	0	0	0	0	0	0	0	0	0	0.00931	0	0.0744	0.14	0.0186	0	0	0	0
Enterobacillus	0	0	0	0	0	0	0.0186	0	0	0	0.00931	0	0.0465	0.0558	0.0186	0	0	0	0.00931	0	0.00931	0	0	0	0
Mixta	0	0	0	0	0	0	0	0	0	0	0.00931	0	0.0186	0.0744	0.0558	0	0	0	0.00931	0.00931	0.00931	0	0	0	0
Dictyobacter	0	0	0	0.0186	0.00931	0.0372	0	0	0	0	0	0	0.00931	0	0	0	0	0.0651	0.0279	0.0279	0.0186	0.102	0.0372	0	0
Desulfurobacterium	0	0	0	0	0	0	0	0	0	0	0	0	0	0	0	0.0558	0.0279	0.00931	0.00931	0.00931	0.0279	0.0279	0.00931	0.0186	0
Desulfohalovibrio	0	0	0	0	0.00931	0.0372	0	0	0	0	0.0372	0	0	0	0	0	0	0	0	0	0	0	0	0	0
Muribaculum	0.00931	0	0.00931	0	0	0.0651	0	0	0	0.00931	0.0744	0.00931	0.00931	0.00931	0	0	0	0	0	0	0	0	0	0	0
Methylomusa	0	0	0	0	0	0	0	0	0	0	0	0	0	0.0186	0	0.0186	0.00931	0.0186	0	0	0.0279	0.0186	0	0	0
Methylomagnum	0	0	0	0.0279	0.00931	0.0372	0	0	0	0	0.00931	0.0186	0	0	0	0.447	0.549	0.186	0.0186	0.00931	0.00931	0.568	0.838	0.382	0
Methylorubrum	0	0	0	0	0	0	0	0.112	0	0	0	0	0	0	0	0	0	0	0	0	0	0	0	0	0
Dielma	0	0	0	0	0	0	0	0	0	0	0.00931	0	0.0186	0.102	0	0	0.00931	0.00931	0.00931	0.00931	0.0186	0	0	0	0
Microbacterium	0	0	0	0.0186	0	0.0186	0	0	0	0	0.00931	0	0	0	0.00931	0	0	0.00931	0	0.0465	0.0186	0	0.00931	0	0
Limosilactobacillus	0.0279	0.00931	0.00931	0.00931	0	0.13	0.0372	0.00931	0.0558	0.0186	0	0.0558	0.00931	0.0279	0.00931	0	0	0	0	0	0	0	0	0	0
Henriciella	0	0	0	0	0	0	0.00931	0.00931	0	0.00931	0	0	0.0186	0.0465	0.0186	0	0	0.0186	0.00931	0	0.0279	0	0	0	0
Anaerohalosphaera	0	0	0	0.112	0.195	0.13	0	0	0	0.279	0.354	0.419	0	0.0186	0.00931	0	0.0186	0	0	0	0	0.0279	0.0186	0	0
Herbaspirillum	0.0931	0.0372	0.121	0	0.00931	0	0.0558	0.0372	0.186	0.00931	0	0	0	0	0	0	0	0	0	0	0	0	0	0	0
Hoeflea	0.0372	0.0279	0.0558	0.00931	0	0	0.00931	0.0186	0	0.0186	0.0186	0.00931	0	0	0	0	0	0	0	0	0	0	0	0	0
Flexilinea	0	0	0	0	0	0	0	0	0	0	0	0	0	0.00931	0.0186	1.2	0.428	0	0.158	0	0.0279	0.363	0.409	0.0279	0
Gellertiella	0.102	0.0651	0.0651	0	0.00931	0.0186	0.0372	0.0651	0.0558	0.00931	0	0	0.0372	0.0186	0.0186	0.00931	0	0.0186	0.00931	0.0186	0.0186	0	0.00931	0	0
Geminisphaera	0	0	0	0.251	0.102	0.0931	0	0	0	0.00931	0.0372	0.0279	0	0	0.00931	0.0186	0.0558	0.0279	0	0.0186	0.0186	0.0558	0.0186	0.186	0
Gemmobacter	0	0	0.00931	0	0	0	0	0	0	0	0	0	0.00931	0.0465	0.0558	0.0186	0.00931	0.0186	0.0279	0.121	0.00931	0.00931	0	0	0
Georgenia	0.0465	0.0279	0.0186	0.0372	0.0186	0.0558	0.0465	0.0372	0.00931	0.0558	0.0186	0.0279	0	0	0.00931	0	0	0	0	0	0	0	0	0	0
Geomonas	0	0	0	0	0	0	0	0	0	0	0	0	0	0	0	0.0279	0	0	0.0186	0.00931	0.00931	0	0.0279	0.00931	0
Lacrimispora	0	0.00931	0	0	0	0.13	0.0651	0.0186	0	0	0.0372	0.00931	0.0465	0.0465	0	0	0	0	0	0	0	0	0	0	0
Labilibacter	0.00931	0.00931	0	0	0	0	0	0	0	0	0.0186	0	0.00931	0.0279	0.0279	0.0186	0	0	0.0838	0	0.149	0	0	0	0
Lawsonibacter	0.0372	0	0	0	0	0.121	0	0	0	0	0.0372	0	0	0.0186	0	0	0	0	0	0	0	0	0	0	0
Lewinella	0	0	0	0	0	0	0	0	0	0	0.00931	0	0	0	0	0.0838	0.0465	0	0	0.00931	0.00931	0	0	0	0
Lentimicrobium	0	0	0	0	0	0	0	0	0	0	0	0	0.00931	0	0.00931	0.00931	0.00931	0	0.00931	0	0	0	0	0	0
Anaerobium	0	0	0	0	0	0	0	0	0	0.00931	0	0	0.0186	0.0186	0	0.00931	0	0.0372	0.102	0	0.0279	0	0	0.0186	0
Huakuichenia	0.00931	0.0279	0	0.0186	0.00931	0.0372	0	0	0.00931	0	0.00931	0.00931	0	0.00931	0	0	0	0.00931	0.00931	0	0	0	0	0	0
Ilyomonas	0	0	0	0	0	0	0.00931	0	0.00931	0	0	0	0	0	0	0.00931	0	0	0	0	0.0279	0.0372	0.00931	0.0372	0
Joostella	0	0	0	0	0.0186	0	0.0279	0	0	0.0465	0.0744	0.261	0	0.00931	0.00931	0	0	0	0	0	0	0	0	0	0
Iodidimonas	0	0	0	0	0	0	0	0	0	0.0372	0.0744	0.0465	0	0	0	0	0	0	0	0	0	0	0	0	0
Pleomorphochaeta	0	0	0	0	0	0	0	0	0	0	0	0	0	0	0	0	0.0651	0	0	0	0	0	0	0	0
Planococcus	0.0465	0.0186	0.0279	0.00931	0.0186	0.168	0.0651	0.0558	0.00931	0.00931	0	0.0651	0.0465	0.00931	0.0465	0.0186	0	0.00931	0	0.0186	0.00931	0	0	0	0
Pontibacter	0	0	0	0	0	0	0	0	0	0.00931	0	0	0	0	0.00931	0	0	0	0	0.121	0	0	0	0	0
Prevotellamassilia	0.0279	0	0	0	0	0.158	0.0186	0	0	0	0.0279	0.00931	0.0186	0	0	0	0	0	0	0	0	0	0	0	0
Corticimicrobacter	0	0	0	0	0	0	0	0	0	0	0	0	0.0186	0.00931	0.00931	0	0.00931	0.0372	0.0465	0.00931	0.00931	0	0	0	0
Phaeobacterium	0.00931	0	0	0.465	0.772	0.428	0.0186	0	0.0186	1.52	1.71	1.84	0.0186	0.0372	0.0651	0	0	0	0	0	0	0	0.0186	0	0
Petrothermobacter	0	0	0	0	0	0	0	0	0	0	0	0	0	0	0	0.00931	0.00931	0	0.0279	0.0186	0.0931	0	0	0	0
Cumulibacter	0	0.0465	0.00931	0.0186	0.00931	0.0279	0.0186	0.0279	0.00931	0.00931	0.0372	0.0186	0	0	0.00931	0	0	0	0	0	0.00931	0	0	0	0
Cribrihabitans	0.0186	0.0186	0.00931	0	0	0.00931	0	0	0	0.0651	0.0651	0	0	0.0186	0	0	0	0	0	0	0	0	0	0	0
Croceibacterium	0	0	0	0	0	0	0	0	0	0	0	0	0	0.0186	0.00931	0.307	0.186	0.102	0.121	0.13	0.158	0.251	0.27	0.195	0
Chryseomicrobium	0	0	0	0	0	0	0	0	0	0	0	0	0.149	0.0558	0.0558	0	0.00931	0	0.00931	0	0.00931	0	0	0	0
Colidextribacter	0	0	0	0	0	0	0	0	0	0	0	0	0	0.00931	0	0.00931	0	0.0186	0.0186	0	0	0.0186	0.00931	0.0186	0
Psychrobacillus	0.0651	0.0558	0.0558	0	0.00931	0	0.0931	0.0931	0.0372	0.0186	0.0186	0.00931	0.00931	0.0558	0.00931	0.0279	0	0	0	0	0	0	0	0	0
Puia	0.00931	0.00931	0	0.0279	0.00931	0.00931	0	0	0.00931	0.0186	0	0.00931	0	0	0	0	0	0	0	0	0	0	0	0	0
Psychrobacter	0	0	0	0	0	0	0	0.875	0	0	0	0	0	0	0	0	0	0	0	0	0	0	0	0	0
Conexibacter	0	0	0	0	0	0.00931	0	0	0	0.00931	0	0	0	0	0	0.00931	0.0372	0	0	0	0	0.0186	0.0372	0.00931	0
Propionivibrio	0	0.00931	0	0.251	0.14	0.316	0	0	0.0186	0.0558	0.121	0.112	0	0.00931	0	0	0	0	0	0	0	0.00931	0	0	0
Pseudarcobacter	0	0	0	0	0	0	0	0	0	0	0.00931	0	0.0465	0.102	0.0838	0	0	0	0.00931	0.0838	0.0931	0	0	0	0
Pseudobacter	0	0	0	0	0.0186	0	0	0	0	0	0	0	0	0	0.0186	0.0372	0.0744	0.0279	0.0838	0.0465	0.0372	0.0186	0.0186	0.00931	0
Pseudescherichia	0	0	0	0	0	0	0	0	0.0744	0.00931	0	0	0.0558	0.0186	0.0279	0	0	0	0	0	0.0279	0	0	0	0
Deferrisoma	0.00931	0	0	0	0	0	0	0	0	0	0	0	0	0	0	0.00931	0.00931	0.00931	0	0	0	0.00931	0	0.149	0
Oceanisphaera	0	0	0	0	0	0	0	0	0	0	0	0	0.0465	0.0931	0.0558	0	0	0	0	0.0372	0.00931	0.00931	0	0	0
Aquaticitalea	0	0.00931	0	0.00931	0.0186	0.00931	0.0186	0	0	0	0.00931	0	0.0186	0.772	0.0186	0	0	0.0465	0.00931	0.0558	0	0	0	0.00931	0
Ornithinicoccus	0.00931	0	0	0	0	0.00931	0	0.00931	0	0	0.00931	0.00931	0	0	0	0.0186	0	0.0186	0.0465	0.0465	0.00931	0	0	0	0
Orrella	0	0	0	0	0	0	0	0	0	0	0	0	0.0279	0.00931	0.0186	0.00931	0.0279	0.00931	0.0744	0.0558	0.00931	0	0.00931	0	0
Ornithinimicrobium	0.00931	0.00931	0.00931	0.00931	0.0279	0.0372	0.00931	0.0279	0	0	0	0.0186	0	0	0	0	0	0	0	0	0	0	0	0	0
Niveispirillum	0	0	0	0.00931	0.0186	0.0279	0.00931	0	0	0.0186	0.00931	0.00931	0	0	0	0	0	0	0	0	0	0	0	0	0
Negadavirga	0	0	0	0.0744	0.0279	0.0838	0.0186	0.0279	0.00931	0.0186	0.00931	0.121	0	0	0	0	0.00931	0	0	0.0186	0	0.0186	0	0.0186	0
Nocardiopsis	0.00931	0.0279	0.0186	0.0465	0.112	0.195	0.00931	0	0	0.0558	0.0279	0.0838	0	0.00931	0	0	0	0	0	0	0	0	0	0	0
Novimethylophilus	0.00931	0.00931	0	0.549	0.4	0.326	0	0.00931	0	0.0186	0.0279	0.0838	0	0.0186	0	0	0.00931	0	0	0	0	0.158	0.0186	0.0558	0
Nonlabens	0	0	0	0	0	0	0	0	0	0	0	0	0	0.00931	0	0	0	0.0372	0.838	0.0744	0.158	0	0	0	0
Aeromonas	0	0	0	0	0	0	0	0	0	0.00931	0.00931	0.00931	0.0651	0.214	0.149	0	0	0	0	0	0.0186	0	0	0	0
Paramesonia	0.372	0.54	0.177	0.00931	0.00931	0.00931	0.214	0.0465	0.0744	0	0.00931	0.0186	0	0	0	0	0	0	0	0	0	0	0	0	0
Pararhizobium	0.0931	0.00931	0.0372	0	0.0186	0.00931	0.0372	0.00931	0	0	0	0.0186	0.00931	0	0	0.0186	0	0	0	0.0279	0	0	0.0279	0	0
Parviterribacter	0	0	0.0279	0.00931	0	0	0	0	0.00931	0.00931	0.0186	0.0186	0	0.0186	0	0.00931	0	0.00931	0	0	0.00931	0.0372	0.0279	0.00931	0
Pararhodobacter	0	0.00931	0	0	0	0	0	0	0.00931	0	0	0.00931	0.0465	0.0279	0.0558	0.00931	0	0.0465	0.0931	0.0744	0.0931	0	0.00931	0	0
Pandoraea	0.0465	0.0279	0.0651	0.0279	0.0186	0	0.0372	0.0279	0.326	0.00931	0	0.00931	0.0186	0.13	0.0558	0	0	0.0465	0.0279	0.121	0.0931	0.0279	0	0	0
Paludisphaera	0	0	0	0	0	0	0.00931	0	0	0.0186	0.00931	0.0558	0	0	0	0.00931	0.00931	0	0	0.00931	0	0.00931	0.0279	0.00931	0
Defluviitalea	0	0	0	0.0186	0	0.0279	0	0	0	0.00931	0.0372	0.0186	0	0.00931	0.00931	0.00931	0	0	0	0	0.0279	0.00931	0	0	0
Defluviimonas	0.00931	0.0186	0.00931	0	0	0	0	0.0372	0.00931	0	0	0	0	0	0	0.00931	0	0	0	0	0	0	0	0	0
Parafilimonas	0	0	0	0.00931	0	0	0	0	0	0	0	0.00931	0.0651	0.0744	0.307	2.94	1.22	1.75	3.3	2.21	1.88	0.865	0.4	0.214	0

## Sheet: fig.2C
SampleID	richness	chao1	ACE	shannon	simpson	invsimpson
CK11	911	1145.06	1164.28	5.32063	0.984886	66.1637
CK12	849	1130.27	1125.87	5.22558	0.985023	66.7692
CK13	919	1202	1182.97	5.33061	0.985162	67.3964
CK171	1063	1339.32	1407.98	5.37648	0.98255	57.3077
CK172	983	1354.08	1402.55	5.09945	0.977257	43.9696
CK173	1144	1601.91	1602.31	5.4741	0.979556	48.9137
CK31	1019	1370.03	1367.54	5.21877	0.980371	50.9459
CK32	1028	1320.76	1309.64	5.38953	0.981182	53.1393
CK33	1071	1469.86	1421.19	5.64367	0.988103	84.0571
CK361	1051	1631.96	1629.79	5.12483	0.974406	39.0722
CK362	1112	1482.66	1555.77	5.40714	0.984175	63.1914
CK363	1143	1526.44	1567.24	5.56758	0.987231	78.3141
CP11	1082	1572.89	1581.18	5.39031	0.982451	56.9825
CP12	1355	1812.01	1805.65	6.04507	0.991644	119.677
CP13	1269	1688.07	1695.22	5.83631	0.989548	95.6793
CP171	1080	1479.19	1524.54	5.48807	0.988301	85.4767
CP172	1054	1425.91	1415.82	5.51467	0.988085	83.9299
CP173	1247	1702.36	1701.35	5.60992	0.984342	63.8659
CP31	1185	1570.01	1563.81	5.76077	0.989801	98.0536
CP32	1439	1787.61	1794.75	6.17244	0.99286	140.054
CP33	1392	1708.32	1714.2	6.1631	0.993961	165.601
CP361	1207	1667.46	1675.83	5.67141	0.98754	80.254
CP362	1157	1532.11	1542.92	5.80547	0.991918	123.737
CP363	1057	1501.94	1504.22	5.49992	0.988602	87.7337

## Sheet: fig.2D
bray_curtis	CK11	CK12	CK13	CK171	CK172	CK173	CK31	CK32	CK33	CK361	CK362	CK363	CP11	CP12	CP13	CP171	CP172	CP173	CP31	CP32	CP33	CP361	CP362	CP363
CK11	0	0.175	0.151	0.775	0.832	0.791	0.365	0.372	0.418	0.898	0.879	0.879	0.864	0.775	0.836	0.958	0.969	0.891	0.929	0.914	0.913	0.931	0.92	0.904
CK12	0.175	0	0.181	0.772	0.827	0.793	0.358	0.366	0.417	0.903	0.884	0.883	0.871	0.785	0.842	0.958	0.968	0.894	0.933	0.919	0.916	0.931	0.92	0.903
CK13	0.151	0.181	0	0.779	0.835	0.792	0.362	0.369	0.413	0.899	0.882	0.881	0.852	0.756	0.823	0.953	0.965	0.883	0.926	0.907	0.907	0.925	0.915	0.897
CK171	0.775	0.772	0.779	0	0.24	0.268	0.71	0.719	0.729	0.721	0.684	0.664	0.893	0.846	0.863	0.866	0.869	0.828	0.879	0.836	0.829	0.776	0.804	0.79
CK172	0.832	0.827	0.835	0.24	0	0.294	0.774	0.791	0.79	0.735	0.706	0.687	0.9	0.863	0.869	0.874	0.877	0.828	0.886	0.837	0.834	0.785	0.816	0.808
CK173	0.791	0.793	0.792	0.268	0.294	0	0.739	0.738	0.755	0.724	0.703	0.672	0.89	0.851	0.864	0.874	0.877	0.823	0.87	0.83	0.821	0.787	0.815	0.809
CK31	0.365	0.358	0.362	0.71	0.774	0.739	0	0.286	0.393	0.874	0.853	0.849	0.846	0.76	0.821	0.942	0.955	0.866	0.916	0.891	0.888	0.911	0.899	0.898
CK32	0.372	0.366	0.369	0.719	0.791	0.738	0.286	0	0.39	0.873	0.855	0.845	0.859	0.759	0.831	0.943	0.956	0.866	0.913	0.892	0.886	0.914	0.9	0.895
CK33	0.418	0.417	0.413	0.729	0.79	0.755	0.393	0.39	0	0.876	0.864	0.859	0.846	0.747	0.804	0.934	0.945	0.856	0.903	0.871	0.867	0.902	0.892	0.9
CK361	0.898	0.903	0.899	0.721	0.735	0.724	0.874	0.873	0.876	0	0.304	0.32	0.925	0.895	0.901	0.911	0.92	0.91	0.922	0.898	0.902	0.854	0.862	0.859
CK362	0.879	0.884	0.882	0.684	0.706	0.703	0.853	0.855	0.864	0.304	0	0.187	0.924	0.89	0.899	0.905	0.914	0.906	0.922	0.893	0.897	0.84	0.85	0.839
CK363	0.879	0.883	0.881	0.664	0.687	0.672	0.849	0.845	0.859	0.32	0.187	0	0.924	0.893	0.901	0.899	0.909	0.903	0.917	0.887	0.893	0.834	0.845	0.837
CP11	0.864	0.871	0.852	0.893	0.9	0.89	0.846	0.859	0.846	0.925	0.924	0.924	0	0.38	0.267	0.874	0.892	0.761	0.801	0.767	0.757	0.871	0.877	0.885
CP12	0.775	0.785	0.756	0.846	0.863	0.851	0.76	0.759	0.747	0.895	0.89	0.893	0.38	0	0.333	0.858	0.874	0.703	0.768	0.725	0.692	0.839	0.848	0.852
CP13	0.836	0.842	0.823	0.863	0.869	0.864	0.821	0.831	0.804	0.901	0.899	0.901	0.267	0.333	0	0.846	0.857	0.704	0.759	0.702	0.693	0.841	0.847	0.86
CP171	0.958	0.958	0.953	0.866	0.874	0.874	0.942	0.943	0.934	0.911	0.905	0.899	0.874	0.858	0.846	0	0.333	0.6	0.562	0.566	0.579	0.476	0.464	0.596
CP172	0.969	0.968	0.965	0.869	0.877	0.877	0.955	0.956	0.945	0.92	0.914	0.909	0.892	0.874	0.857	0.333	0	0.611	0.592	0.59	0.616	0.485	0.472	0.632
CP173	0.891	0.894	0.883	0.828	0.828	0.823	0.866	0.866	0.856	0.91	0.906	0.903	0.761	0.703	0.704	0.6	0.611	0	0.497	0.401	0.376	0.577	0.68	0.719
CP31	0.929	0.933	0.926	0.879	0.886	0.87	0.916	0.913	0.903	0.922	0.922	0.917	0.801	0.768	0.759	0.562	0.592	0.497	0	0.431	0.4	0.682	0.723	0.774
CP32	0.914	0.919	0.907	0.836	0.837	0.83	0.891	0.892	0.871	0.898	0.893	0.887	0.767	0.725	0.702	0.566	0.59	0.401	0.431	0	0.366	0.617	0.654	0.701
CP33	0.913	0.916	0.907	0.829	0.834	0.821	0.888	0.886	0.867	0.902	0.897	0.893	0.757	0.692	0.693	0.579	0.616	0.376	0.4	0.366	0	0.629	0.681	0.73
CP361	0.931	0.931	0.925	0.776	0.785	0.787	0.911	0.914	0.902	0.854	0.84	0.834	0.871	0.839	0.841	0.476	0.485	0.577	0.682	0.617	0.629	0	0.346	0.446
CP362	0.92	0.92	0.915	0.804	0.816	0.815	0.899	0.9	0.892	0.862	0.85	0.845	0.877	0.848	0.847	0.464	0.472	0.68	0.723	0.654	0.681	0.346	0	0.418
CP363	0.904	0.903	0.897	0.79	0.808	0.809	0.898	0.895	0.9	0.859	0.839	0.837	0.885	0.852	0.86	0.596	0.632	0.719	0.774	0.701	0.73	0.446	0.418	0

## Sheet: fig.3A
source	target	weight	correlation	class			label	kingdom	phylum	class	order	family	genus
Pedobacter	C	0.734345	0.734345	1			Unassigned	Bacteria	Actinobacteria	Actinobacteria	Unassigned	Unassigned	Unassigned
Chryseolinea	NH4+N	0.787859	-0.787859	2			Sphingobacterium	Bacteria	Bacteroidetes	Sphingobacteriia	Sphingobacteriales	Sphingobacteriaceae	Sphingobacterium
Chryseolinea	NO3-N	0.86089	0.86089	1			Flavobacterium	Bacteria	Bacteroidetes	Flavobacteriia	Flavobacteriales	Flavobacteriaceae	Flavobacterium
Racemicystis	C	0.759278	-0.759278	2			Acinetobacter	Bacteria	Proteobacteria	Gammaproteobacteria	Pseudomonadales	Moraxellaceae	Acinetobacter
Pusillimonas	NH4+N	0.755779	0.755779	1			Parapedobacter	Bacteria	Bacteroidetes	Sphingobacteriia	Sphingobacteriales	Sphingobacteriaceae	Parapedobacter
Bordetella	NO3-N	0.730623	0.730623	1			Pseudomonas	Bacteria	Proteobacteria	Gammaproteobacteria	Pseudomonadales	Pseudomonadaceae	Pseudomonas
Altererythrobacter	NH4+N	0.783265	-0.783265	2			Pedobacter	Bacteria	Bacteroidetes	Sphingobacteriia	Sphingobacteriales	Sphingobacteriaceae	Pedobacter
Altererythrobacter	NO3-N	0.730329	0.730329	1			Longimicrobium	Bacteria	Gemmatimonadetes	Longimicrobia	Longimicrobiales	Longimicrobiaceae	Longimicrobium
Algisphaera	NH4+N	0.781729	-0.781729	2			Chryseolinea	Bacteria	Bacteroidetes	Cytophagia	Cytophagales	Fulvivirgaceae	Chryseolinea
Algisphaera	NO3-N	0.834038	0.834038	1			Paracandidimonas	Bacteria	Proteobacteria	Betaproteobacteria	Burkholderiales	Alcaligenaceae	Paracandidimonas
Lysobacter	NH4+N	0.922677	-0.922677	2			Racemicystis	Bacteria	Proteobacteria	Deltaproteobacteria	Myxococcales	Polyangiaceae	Racemicystis
Lysobacter	NO3-N	0.808814	0.808814	1			Pusillimonas	Bacteria	Proteobacteria	Betaproteobacteria	Burkholderiales	Alcaligenaceae	Pusillimonas
Sphingopyxis	NH4+N	0.959512	-0.959512	2			Cellvibrio	Bacteria	Proteobacteria	Gammaproteobacteria	Cellvibrionales	Cellvibrionaceae	Cellvibrio
Sphingopyxis	NO3-N	0.744086	0.744086	1			Bordetella	Bacteria	Proteobacteria	Betaproteobacteria	Burkholderiales	Alcaligenaceae	Bordetella
Citrobacter	C	0.740052	0.740052	1			Altererythrobacter	Bacteria	Proteobacteria	Alphaproteobacteria	Sphingomonadales	Erythrobacteraceae	Altererythrobacter
Myroides	NH4+N	0.706709	0.706709	1			Deinococcus	Bacteria	Deinococcus-Thermus	Deinococci	Deinococcales	Deinococcaceae	Deinococcus
Myroides	NO3-N	0.813388	-0.813388	2			Brevundimonas	Bacteria	Proteobacteria	Alphaproteobacteria	Caulobacterales	Caulobacteraceae	Brevundimonas
Acidibacter	NH4+N	0.759415	-0.759415	2			Hydrogenophaga	Bacteria	Proteobacteria	Betaproteobacteria	Burkholderiales	Comamonadaceae	Hydrogenophaga
Halofilum	NO3-N	0.75029	0.75029	1			Lysobacter	Bacteria	Proteobacteria	Gammaproteobacteria	Xanthomonadales	Xanthomonadaceae	Lysobacter
Nitratireductor	NH4+N	0.746765	0.746765	1			Sphingopyxis	Bacteria	Proteobacteria	Alphaproteobacteria	Sphingomonadales	Sphingomonadaceae	Sphingopyxis
Nannocystis	N	0.720415	-0.720415	2			Myroides	Bacteria	Bacteroidetes	Flavobacteriia	Flavobacteriales	Flavobacteriaceae	Myroides
Nannocystis	NH4+N	0.761354	-0.761354	2			Rhizobium	Bacteria	Proteobacteria	Alphaproteobacteria	Rhizobiales	Rhizobiaceae	Rhizobium
Nannocystis	NO3-N	0.708672	0.708672	1			Halofilum	Bacteria	Proteobacteria	Gammaproteobacteria	Chromatiales	Ectothiorhodospiraceae	Halofilum
Gemmatimonas	NH4+N	0.750581	-0.750581	2			Nitratireductor	Bacteria	Proteobacteria	Alphaproteobacteria	Rhizobiales	Phyllobacteriaceae	Nitratireductor
Gemmatimonas	NO3-N	0.806209	0.806209	1			Nannocystis	Bacteria	Proteobacteria	Deltaproteobacteria	Myxococcales	Nannocystaceae	Nannocystis
Sulfuriflexus	NH4+N	0.78896	-0.78896	2			Moheibacter	Bacteria	Bacteroidetes	Flavobacteriia	Flavobacteriales	Weeksellaceae	Moheibacter
Sulfuriflexus	NO3-N	0.732457	0.732457	1			Erythrobacter	Bacteria	Proteobacteria	Alphaproteobacteria	Sphingomonadales	Erythrobacteraceae	Erythrobacter
Nonomuraea	C	0.864905	-0.864905	2			Nonomuraea	Bacteria	Actinobacteria	Actinobacteria	Streptosporangiales	Streptosporangiaceae	Nonomuraea
Nonomuraea	NO3-N	0.707952	0.707952	1			Anseongella	Bacteria	Bacteroidetes	Sphingobacteriia	Sphingobacteriales	Sphingobacteriaceae	Anseongella
Anseongella	NH4+N	0.802451	-0.802451	2			Luteimonas	Bacteria	Proteobacteria	Gammaproteobacteria	Xanthomonadales	Xanthomonadaceae	Luteimonas
Anseongella	NO3-N	0.800442	0.800442	1			Haliea	Bacteria	Proteobacteria	Gammaproteobacteria	Cellvibrionales	Halieaceae	Haliea
Luteimonas	NH4+N	0.704524	-0.704524	2			Daejeonella	Bacteria	Bacteroidetes	Sphingobacteriia	Sphingobacteriales	Sphingobacteriaceae	Daejeonella
Daejeonella	N	0.75152	0.75152	1			Paracoccus	Bacteria	Proteobacteria	Alphaproteobacteria	Rhodobacterales	Rhodobacteraceae	Paracoccus
Micromonospora	NH4+N	0.742058	-0.742058	2			Aromatoleum	Bacteria	Proteobacteria	Betaproteobacteria	Rhodocyclales	Zoogloeaceae	Aromatoleum
Promicromonospora	NH4+N	0.751882	-0.751882	2			Promicromonospora	Bacteria	Actinobacteria	Actinobacteria	Micrococcales	Promicromonosporaceae	Promicromonospora
Arenibacter	N	0.705048	0.705048	1			Pseudoxanthomonas	Bacteria	Proteobacteria	Gammaproteobacteria	Xanthomonadales	Xanthomonadaceae	Pseudoxanthomonas
Vicingus	NH4+N	0.831598	-0.831598	2			Chloroflexus	Bacteria	Chloroflexi	Chloroflexia	Chloroflexales	Chloroflexaceae	Chloroflexus
Leucobacter	NO3-N	0.710339	-0.710339	2			Leucobacter	Bacteria	Actinobacteria	Actinobacteria	Micrococcales	Microbacteriaceae	Leucobacter
Agrobacterium	C	0.773785	0.773785	1			Thermanaerothrix	Bacteria	Chloroflexi	Anaerolineae	Anaerolineales	Anaerolineaceae	Thermanaerothrix
Agrobacterium	NO3-N	0.768315	-0.768315	2			Streptomyces	Bacteria	Actinobacteria	Actinobacteria	Streptomycetales	Streptomycetaceae	Streptomyces
Thermanaerothrix	C	0.705927	-0.705927	2			Alcanivorax	Bacteria	Proteobacteria	Gammaproteobacteria	Oceanospirillales	Alcanivoracaceae	Alcanivorax
Streptomyces	NO3-N	0.836732	0.836732	1			Aggregatilinea	Bacteria	Chloroflexi	Anaerolineae	Aggregatilineales	Aggregatilineaceae	Aggregatilinea
Ferruginivarius	NH4+N	0.833142	-0.833142	2			Arenimonas	Bacteria	Proteobacteria	Gammaproteobacteria	Xanthomonadales	Xanthomonadaceae	Arenimonas
Ferruginivarius	NO3-N	0.809279	0.809279	1			Mucilaginibacter	Bacteria	Bacteroidetes	Sphingobacteriia	Sphingobacteriales	Sphingobacteriaceae	Mucilaginibacter
Mycobacterium	NH4+N	0.774938	-0.774938	2			Ensifer	Bacteria	Proteobacteria	Alphaproteobacteria	Rhizobiales	Rhizobiaceae	Ensifer
Mycobacterium	NO3-N	0.748184	0.748184	1			Cryobacterium	Bacteria	Actinobacteria	Actinobacteria	Micrococcales	Microbacteriaceae	Cryobacterium
Aggregatilinea	C	0.700134	-0.700134	2			Methyloversatilis	Bacteria	Proteobacteria	Betaproteobacteria	Nitrosomonadales	Sterolibacteriaceae	Methyloversatilis
Cryobacterium	NH4+N	0.853569	-0.853569	2			Brucella	Bacteria	Proteobacteria	Alphaproteobacteria	Rhizobiales	Brucellaceae	Brucella
Cryobacterium	NO3-N	0.835117	0.835117	1			Gemmatirosa	Bacteria	Gemmatimonadetes	Gemmatimonadetes	Gemmatimonadales	Gemmatimonadaceae	Gemmatirosa
Woeseia	NO3-N	0.704845	0.704845	1			Fermentimonas	Bacteria	Bacteroidetes	Bacteroidia	Bacteroidales	Dysgonomonadaceae	Fermentimonas
Bradyrhizobium	NH4+N	0.864155	-0.864155	2			Ferrovibrio	Bacteria	Proteobacteria	Alphaproteobacteria	Sneathiellales	Sneathiellaceae	Ferrovibrio
Bradyrhizobium	NO3-N	0.77842	0.77842	1			Lacisediminimonas	Bacteria	Proteobacteria	Betaproteobacteria	Burkholderiales	Oxalobacteraceae	Lacisediminimonas
Achromobacter	C	0.760267	0.760267	1			Sphaerimonospora	Bacteria	Actinobacteria	Actinobacteria	Streptosporangiales	Streptosporangiaceae	Sphaerimonospora
Achromobacter	NO3-N	0.729573	-0.729573	2			Caulobacter	Bacteria	Proteobacteria	Alphaproteobacteria	Caulobacterales	Caulobacteraceae	Caulobacter
Phragmitibacter	NO3-N	0.756851	0.756851	1			Edaphobaculum	Bacteria	Bacteroidetes	Chitinophagia	Chitinophagales	Chitinophagaceae	Edaphobaculum
Diaphorobacter	N	0.704842	0.704842	1			Calidithermus	Bacteria	Deinococcus-Thermus	Deinococci	Thermales	Thermaceae	Calidithermus
Diaphorobacter	C	0.710486	0.710486	1			Fulvivirga	Bacteria	Bacteroidetes	Cytophagia	Cytophagales	Fulvivirgaceae	Fulvivirga
Enterobacter	C	0.763695	0.763695	1			Niabella	Bacteria	Bacteroidetes	Chitinophagia	Chitinophagales	Chitinophagaceae	Niabella
Gemmatirosa	N	0.713483	-0.713483	2			Nemorincola	Bacteria	Bacteroidetes	Chitinophagia	Chitinophagales	Chitinophagaceae	Nemorincola
Thermomonospora	C	0.778543	-0.778543	2			Paraburkholderia	Bacteria	Proteobacteria	Betaproteobacteria	Burkholderiales	Burkholderiaceae	Paraburkholderia
Confluentibacter	C	0.784203	0.784203	1			Wenzhouxiangella	Bacteria	Proteobacteria	Gammaproteobacteria	Chromatiales	Wenzhouxiangellaceae	Wenzhouxiangella
Ferrovibrio	NH4+N	0.813218	-0.813218	2			Saccharospirillum	Bacteria	Proteobacteria	Gammaproteobacteria	Oceanospirillales	Saccharospirillaceae	Saccharospirillum
Ferrovibrio	NO3-N	0.742779	0.742779	1			Rubrivirga	Bacteria	Rhodothermaeota	Rhodothermia	Rhodothermales	Rubricoccaceae	Rubrivirga
Chryseotalea	NO3-N	0.785585	0.785585	1			Marinobacter	Bacteria	Proteobacteria	Gammaproteobacteria	Alteromonadales	Alteromonadaceae	Marinobacter
Comamonas	N	0.749621	0.749621	1			Dyadobacter	Bacteria	Bacteroidetes	Cytophagia	Cytophagales	Cytophagaceae	Dyadobacter
Aliidongia	NH4+N	0.742464	-0.742464	2			Muricauda	Bacteria	Bacteroidetes	Flavobacteriia	Flavobacteriales	Flavobacteriaceae	Muricauda
Aliidongia	NO3-N	0.715385	0.715385	1			Thiomicrorhabdus	Bacteria	Proteobacteria	Gammaproteobacteria	Thiotrichales	Piscirickettsiaceae	Thiomicrorhabdus
Adhaeribacter	NH4+N	0.821852	-0.821852	2			Lunatimonas	Bacteria	Bacteroidetes	Cytophagia	Cytophagales	Cyclobacteriaceae	Lunatimonas
Adhaeribacter	NO3-N	0.794936	0.794936	1			Methylomagnum	Bacteria	Proteobacteria	Gammaproteobacteria	Methylococcales	Methylococcaceae	Methylomagnum
Roseibium	N	0.705967	-0.705967	2			Flexilinea	Bacteria	Chloroflexi	Anaerolineae	Aggregatilineales_incertae_sedis	Unassigned	Flexilinea
Skermanella	NH4+N	0.844221	-0.844221	2			Phaeobacterium	Bacteria	Proteobacteria	Gammaproteobacteria	Chromatiales	Chromatiaceae	Phaeobacterium
Skermanella	NO3-N	0.758929	0.758929	1			Parafilimonas	Bacteria	Bacteroidetes	Chitinophagia	Chitinophagales	Chitinophagaceae	Parafilimonas
Shinella	C	0.803864	0.803864	1
Membranicola	N	0.709571	0.709571	1
Paraflavitalea	NO3-N	0.751019	0.751019	1
Flavihumibacter	NO3-N	0.753457	-0.753457	2
Fulvivirga	NH4+N	0.77445	-0.77445	2
Fulvivirga	NO3-N	0.817383	0.817383	1
Mycoplasmopsis	NH4+N	0.754482	-0.754482	2
Niabella	NH4+N	0.76887	-0.76887	2
Desulfonatronum	NH4+N	0.821622	-0.821622	2
Desulfonatronum	NO3-N	0.86391	0.86391	1
Corallococcus	NH4+N	0.774987	-0.774987	2
Corallococcus	NO3-N	0.81663	0.81663	1
Rhodobacter	NH4+N	0.707454	0.707454	1
Rhodobacter	NO3-N	0.712254	-0.712254	2
Oceanibaculum	NH4+N	0.786751	-0.786751	2
Oceanibaculum	NO3-N	0.882146	0.882146	1
Sphingoaurantiacus	NH4+N	0.704131	-0.704131	2
Paraburkholderia	C	0.755079	-0.755079	2
Terrisporobacter	NH4+N	0.770798	0.770798	1
Terrisporobacter	NO3-N	0.758871	-0.758871	2
Limibacillus	NH4+N	0.803682	-0.803682	2
Thermus	NH4+N	0.866691	-0.866691	2
Desertimonas	N	0.710472	-0.710472	2
Quisquiliibacterium	NO3-N	0.718051	-0.718051	2
Pseudogemmobacter	C	0.810651	0.810651	1
Pseudogemmobacter	NO3-N	0.712911	-0.712911	2
Thermodesulfitimonas	NH4+N	0.74712	-0.74712	2
Thermodesulfitimonas	NO3-N	0.831675	0.831675	1
Limimaricola	C	0.830606	0.830606	1
Limimaricola	NO3-N	0.854731	-0.854731	2
Litorivivens	NH4+N	0.812177	-0.812177	2
Litorivivens	NO3-N	0.716212	0.716212	1
Baekduia	NH4+N	0.917057	-0.917057	2
Tagaea	NH4+N	0.852429	-0.852429	2
Atlantibacter	C	0.760639	0.760639	1
Aureimonas	C	0.723714	-0.723714	2
Chelatococcus	NH4+N	0.712084	-0.712084	2
Rhodoplanes	NH4+N	0.709367	-0.709367	2
Caldovatus	NO3-N	0.846038	0.846038	1
Acidihalobacter	NH4+N	0.882212	-0.882212	2
Acidihalobacter	NO3-N	0.815324	0.815324	1
Thermosulfuriphilus	NH4+N	0.700438	-0.700438	2
Tundrisphaera	NH4+N	0.831841	-0.831841	2
Camelimonas	NO3-N	0.769447	-0.769447	2
Sulfurifustis	NH4+N	0.735942	-0.735942	2
Sulfurifustis	NO3-N	0.774893	0.774893	1
Magnetospirillum	NH4+N	0.747241	-0.747241	2
Enterobacillus	C	0.718682	0.718682	1
Methylomagnum	NH4+N	0.780439	-0.780439	2
Methylomagnum	NO3-N	0.768955	0.768955	1
Limosilactobacillus	N	0.759251	0.759251	1
Joostella	N	0.705048	0.705048	1
Psychrobacillus	N	0.769466	0.769466	1
Pseudarcobacter	C	0.801984	0.801984	1
Pseudarcobacter	NO3-N	0.727795	-0.727795	2
Oceanisphaera	C	0.770436	0.770436	1
Aeromonas	N	0.748904	0.748904	1
Pararhodobacter	NO3-N	0.744791	-0.744791	2
Paludisphaera	NH4+N	0.780188	-0.780188	2

## Sheet: fig.3B
source	target	weight	correlation	class			label	kingdom	phylum	class	order	family	genus
Unassigned	NO3-N	0.734266	0.734266	1			Sphingobacterium	Bacteria	Bacteroidetes	Sphingobacteriia	Sphingobacteriales	Sphingobacteriaceae	Sphingobacterium
Sphingobacterium	NO3-N	0.797203	-0.797203	2			Flavobacterium	Bacteria	Bacteroidetes	Flavobacteriia	Flavobacteriales	Flavobacteriaceae	Flavobacterium
Flavobacterium	NO3-N	0.753066	-0.753066	2			Acinetobacter	Bacteria	Proteobacteria	Gammaproteobacteria	Pseudomonadales	Moraxellaceae	Acinetobacter
Parapedobacter	NO3-N	0.804196	-0.804196	2			Parapedobacter	Bacteria	Bacteroidetes	Sphingobacteriia	Sphingobacteriales	Sphingobacteriaceae	Parapedobacter
Pseudomonas	NO3-N	0.823119	-0.823119	2			Pseudomonas	Bacteria	Proteobacteria	Gammaproteobacteria	Pseudomonadales	Pseudomonadaceae	Pseudomonas
Pedobacter	NO3-N	0.755245	-0.755245	2			Pedobacter	Bacteria	Bacteroidetes	Sphingobacteriia	Sphingobacteriales	Sphingobacteriaceae	Pedobacter
Longimicrobium	NO3-N	0.740355	0.740355	1			Longimicrobium	Bacteria	Gemmatimonadetes	Longimicrobia	Longimicrobiales	Longimicrobiaceae	Longimicrobium
Chryseolinea	NO3-N	0.733338	0.733338	1			Chryseolinea	Bacteria	Bacteroidetes	Cytophagia	Cytophagales	Fulvivirgaceae	Chryseolinea
Devosia	NO3-N	0.818182	-0.818182	2			Paracandidimonas	Bacteria	Proteobacteria	Betaproteobacteria	Burkholderiales	Alcaligenaceae	Paracandidimonas
Pusillimonas	NO3-N	0.79021	-0.79021	2			Racemicystis	Bacteria	Proteobacteria	Deltaproteobacteria	Myxococcales	Polyangiaceae	Racemicystis
Altererythrobacter	NO3-N	0.72028	-0.72028	2			Pusillimonas	Bacteria	Proteobacteria	Betaproteobacteria	Burkholderiales	Alcaligenaceae	Pusillimonas
Phenylobacterium	NO3-N	0.800005	-0.800005	2			Cellvibrio	Bacteria	Proteobacteria	Gammaproteobacteria	Cellvibrionales	Cellvibrionaceae	Cellvibrio
Actinomarinicola	NO3-N	0.880707	0.880707	1			Bordetella	Bacteria	Proteobacteria	Betaproteobacteria	Burkholderiales	Alcaligenaceae	Bordetella
Brevundimonas	NO3-N	0.853147	-0.853147	2			Altererythrobacter	Bacteria	Proteobacteria	Alphaproteobacteria	Sphingomonadales	Erythrobacteraceae	Altererythrobacter
Hydrogenophaga	NO3-N	0.880304	-0.880304	2			Deinococcus	Bacteria	Deinococcus-Thermus	Deinococci	Deinococcales	Deinococcaceae	Deinococcus
Algisphaera	NO3-N	0.868465	0.868465	1			Brevundimonas	Bacteria	Proteobacteria	Alphaproteobacteria	Caulobacterales	Caulobacteraceae	Brevundimonas
Sphingopyxis	NO3-N	0.866219	-0.866219	2			Hydrogenophaga	Bacteria	Proteobacteria	Betaproteobacteria	Burkholderiales	Comamonadaceae	Hydrogenophaga
Citrobacter	NO3-N	0.709022	-0.709022	2			Lysobacter	Bacteria	Proteobacteria	Gammaproteobacteria	Xanthomonadales	Xanthomonadaceae	Lysobacter
Novosphingobium	NH4+N	0.707751	0.707751	1			Sphingopyxis	Bacteria	Proteobacteria	Alphaproteobacteria	Sphingomonadales	Sphingomonadaceae	Sphingopyxis
Acidibacter	NO3-N	0.808889	0.808889	1			Myroides	Bacteria	Bacteroidetes	Flavobacteriia	Flavobacteriales	Flavobacteriaceae	Myroides
Halofilum	NO3-N	0.787313	0.787313	1			Rhizobium	Bacteria	Proteobacteria	Alphaproteobacteria	Rhizobiales	Rhizobiaceae	Rhizobium
Actinomadura	NO3-N	0.774082	0.774082	1			Halofilum	Bacteria	Proteobacteria	Gammaproteobacteria	Chromatiales	Ectothiorhodospiraceae	Halofilum
Vicinamibacter	NO3-N	0.818303	0.818303	1			Nitratireductor	Bacteria	Proteobacteria	Alphaproteobacteria	Rhizobiales	Phyllobacteriaceae	Nitratireductor
Nannocystis	NO3-N	0.72537	0.72537	1			Nannocystis	Bacteria	Proteobacteria	Deltaproteobacteria	Myxococcales	Nannocystaceae	Nannocystis
Moheibacter	NO3-N	0.923077	-0.923077	2			Moheibacter	Bacteria	Bacteroidetes	Flavobacteriia	Flavobacteriales	Weeksellaceae	Moheibacter
Stenotrophomonas	NO3-N	0.910684	-0.910684	2			Erythrobacter	Bacteria	Proteobacteria	Alphaproteobacteria	Sphingomonadales	Erythrobacteraceae	Erythrobacter
Erythrobacter	NO3-N	0.825175	-0.825175	2			Nonomuraea	Bacteria	Actinobacteria	Actinobacteria	Streptosporangiales	Streptosporangiaceae	Nonomuraea
Gemmatimonas	NO3-N	0.783217	0.783217	1			Anseongella	Bacteria	Bacteroidetes	Sphingobacteriia	Sphingobacteriales	Sphingobacteriaceae	Anseongella
Lysinibacillus	NO3-N	0.920189	0.920189	1			Luteimonas	Bacteria	Proteobacteria	Gammaproteobacteria	Xanthomonadales	Xanthomonadaceae	Luteimonas
Nonomuraea	NO3-N	0.78597	0.78597	1			Haliea	Bacteria	Proteobacteria	Gammaproteobacteria	Cellvibrionales	Halieaceae	Haliea
Luteitalea	NO3-N	0.767267	0.767267	1			Daejeonella	Bacteria	Bacteroidetes	Sphingobacteriia	Sphingobacteriales	Sphingobacteriaceae	Daejeonella
Daejeonella	NO3-N	0.804196	-0.804196	2			Paracoccus	Bacteria	Proteobacteria	Alphaproteobacteria	Rhodobacterales	Rhodobacteraceae	Paracoccus
Rheinheimera	NO3-N	0.921192	-0.921192	2			Aromatoleum	Bacteria	Proteobacteria	Betaproteobacteria	Rhodocyclales	Zoogloeaceae	Aromatoleum
Sphingobium	NO3-N	0.864687	-0.864687	2			Promicromonospora	Bacteria	Actinobacteria	Actinobacteria	Micrococcales	Promicromonosporaceae	Promicromonospora
Micromonospora	NO3-N	0.812767	0.812767	1			Pseudoxanthomonas	Bacteria	Proteobacteria	Gammaproteobacteria	Xanthomonadales	Xanthomonadaceae	Pseudoxanthomonas
Olivibacter	NO3-N	0.763574	-0.763574	2			Chloroflexus	Bacteria	Chloroflexi	Chloroflexia	Chloroflexales	Chloroflexaceae	Chloroflexus
Conyzicola	NO3-N	0.766267	0.766267	1			Leucobacter	Bacteria	Actinobacteria	Actinobacteria	Micrococcales	Microbacteriaceae	Leucobacter
Arenibacter	C	0.73205	-0.73205	2			Thermanaerothrix	Bacteria	Chloroflexi	Anaerolineae	Anaerolineales	Anaerolineaceae	Thermanaerothrix
Vicingus	NO3-N	0.829313	0.829313	1			Streptomyces	Bacteria	Actinobacteria	Actinobacteria	Streptomycetales	Streptomycetaceae	Streptomyces
Rahnella	NO3-N	0.730978	-0.730978	2			Alcanivorax	Bacteria	Proteobacteria	Gammaproteobacteria	Oceanospirillales	Alcanivoracaceae	Alcanivorax
Pseudoxanthomonas	NH4+N	0.781588	0.781588	1			Aggregatilinea	Bacteria	Chloroflexi	Anaerolineae	Aggregatilineales	Aggregatilineaceae	Aggregatilinea
Roseithermus	NO3-N	0.864512	0.864512	1			Arenimonas	Bacteria	Proteobacteria	Gammaproteobacteria	Xanthomonadales	Xanthomonadaceae	Arenimonas
Thermanaerothrix	NO3-N	0.906844	0.906844	1			Mucilaginibacter	Bacteria	Bacteroidetes	Sphingobacteriia	Sphingobacteriales	Sphingobacteriaceae	Mucilaginibacter
Pigmentiphaga	NO3-N	0.712285	-0.712285	2			Ensifer	Bacteria	Proteobacteria	Alphaproteobacteria	Rhizobiales	Rhizobiaceae	Ensifer
Streptomyces	NO3-N	0.73205	0.73205	1			Cryobacterium	Bacteria	Actinobacteria	Actinobacteria	Micrococcales	Microbacteriaceae	Cryobacterium
Ramlibacter	NH4+N	0.825408	0.825408	1			Methyloversatilis	Bacteria	Proteobacteria	Betaproteobacteria	Nitrosomonadales	Sterolibacteriaceae	Methyloversatilis
Ferruginivarius	NO3-N	0.905029	0.905029	1			Brucella	Bacteria	Proteobacteria	Alphaproteobacteria	Rhizobiales	Brucellaceae	Brucella
Arenimonas	NO3-N	0.878341	0.878341	1			Gemmatirosa	Bacteria	Gemmatimonadetes	Gemmatimonadetes	Gemmatimonadales	Gemmatimonadaceae	Gemmatirosa
Mucilaginibacter	NO3-N	0.774082	-0.774082	2			Fermentimonas	Bacteria	Bacteroidetes	Bacteroidia	Bacteroidales	Dysgonomonadaceae	Fermentimonas
Algoriphagus	NO3-N	0.899506	-0.899506	2			Ferrovibrio	Bacteria	Proteobacteria	Alphaproteobacteria	Sneathiellales	Sneathiellaceae	Ferrovibrio
Woeseia	NO3-N	0.874827	0.874827	1			Lacisediminimonas	Bacteria	Proteobacteria	Betaproteobacteria	Burkholderiales	Oxalobacteraceae	Lacisediminimonas
Achromobacter	NO3-N	0.788092	-0.788092	2			Sphaerimonospora	Bacteria	Actinobacteria	Actinobacteria	Streptosporangiales	Streptosporangiaceae	Sphaerimonospora
Rurimicrobium	NH4+N	0.815303	0.815303	1			Caulobacter	Bacteria	Proteobacteria	Alphaproteobacteria	Caulobacterales	Caulobacteraceae	Caulobacter
Roseivirga	NO3-N	0.733715	0.733715	1			Edaphobaculum	Bacteria	Bacteroidetes	Chitinophagia	Chitinophagales	Chitinophagaceae	Edaphobaculum
Limnochorda	NO3-N	0.81675	0.81675	1			Calidithermus	Bacteria	Deinococcus-Thermus	Deinococci	Thermales	Thermaceae	Calidithermus
Methylophilus	NO3-N	0.757317	-0.757317	2			Fulvivirga	Bacteria	Bacteroidetes	Cytophagia	Cytophagales	Fulvivirgaceae	Fulvivirga
Aetherobacter	NO3-N	0.815076	0.815076	1			Niabella	Bacteria	Bacteroidetes	Chitinophagia	Chitinophagales	Chitinophagaceae	Niabella
Methyloversatilis	NO3-N	0.908473	-0.908473	2			Nemorincola	Bacteria	Bacteroidetes	Chitinophagia	Chitinophagales	Chitinophagaceae	Nemorincola
Petrimonas	NO3-N	0.734316	0.734316	1			Paraburkholderia	Bacteria	Proteobacteria	Betaproteobacteria	Burkholderiales	Burkholderiaceae	Paraburkholderia
Roseisolibacter	NO3-N	0.928785	0.928785	1			Wenzhouxiangella	Bacteria	Proteobacteria	Gammaproteobacteria	Chromatiales	Wenzhouxiangellaceae	Wenzhouxiangella
Reyranella	N	0.803025	-0.803025	2			Saccharospirillum	Bacteria	Proteobacteria	Gammaproteobacteria	Oceanospirillales	Saccharospirillaceae	Saccharospirillum
Brucella	NO3-N	0.706294	-0.706294	2			Rubrivirga	Bacteria	Rhodothermaeota	Rhodothermia	Rhodothermales	Rubricoccaceae	Rubrivirga
Gemmatirosa	NO3-N	0.810997	0.810997	1			Marinobacter	Bacteria	Proteobacteria	Gammaproteobacteria	Alteromonadales	Alteromonadaceae	Marinobacter
Confluentibacter	NO3-N	0.701759	-0.701759	2			Dyadobacter	Bacteria	Bacteroidetes	Cytophagia	Cytophagales	Cytophagaceae	Dyadobacter
Ferrovibrio	NO3-N	0.725167	0.725167	1			Muricauda	Bacteria	Bacteroidetes	Flavobacteriia	Flavobacteriales	Flavobacteriaceae	Muricauda
Chryseotalea	NO3-N	0.892027	0.892027	1			Thiomicrorhabdus	Bacteria	Proteobacteria	Gammaproteobacteria	Thiotrichales	Piscirickettsiaceae	Thiomicrorhabdus
Lacisediminimonas	NO3-N	0.909091	-0.909091	2			Lunatimonas	Bacteria	Bacteroidetes	Cytophagia	Cytophagales	Cyclobacteriaceae	Lunatimonas
Aminobacter	NO3-N	0.773297	-0.773297	2			Methylomagnum	Bacteria	Proteobacteria	Gammaproteobacteria	Methylococcales	Methylococcaceae	Methylomagnum
Herbinix	NO3-N	0.897277	0.897277	1			Flexilinea	Bacteria	Chloroflexi	Anaerolineae	Aggregatilineales_incertae_sedis	Unassigned	Flexilinea
Aliidongia	NO3-N	0.854704	0.854704	1			Phaeobacterium	Bacteria	Proteobacteria	Gammaproteobacteria	Chromatiales	Chromatiaceae	Phaeobacterium
Adhaeribacter	NO3-N	0.704026	0.704026	1			Parafilimonas	Bacteria	Bacteroidetes	Chitinophagia	Chitinophagales	Chitinophagaceae	Parafilimonas
Actinotalea	NO3-N	0.728739	0.728739	1
Pseudohongiella	NO3-N	0.927957	-0.927957	2
Sphaerimonospora	NH4+N	0.861981	0.861981	1
Shinella	NO3-N	0.850121	-0.850121	2
Membranicola	NO3-N	0.889669	0.889669	1
Ureibacillus	NO3-N	0.861783	0.861783	1
Paraflavitalea	NH4+N	0.72231	0.72231	1
Aequorivita	NO3-N	0.71255	-0.71255	2
Caulobacter	NO3-N	0.788092	-0.788092	2
Fluviispira	N	0.717863	-0.717863	2
Fluviispira	NH4+N	0.700961	0.700961	1
Fulvivirga	NO3-N	0.809916	0.809916	1
Spirochaeta	NO3-N	0.725137	0.725137	1
Alcaligenes	NO3-N	0.728891	-0.728891	2
Endothiovibrio	NO3-N	0.893507	0.893507	1
Niabella	NO3-N	0.834385	0.834385	1
Bosea	NO3-N	0.831922	-0.831922	2
Methylophaga	NO3-N	0.912286	-0.912286	2
Aquamicrobium	NH4+N	0.838971	-0.838971	2
Massilia	NO3-N	0.823368	-0.823368	2
Pseudaminobacter	NO3-N	0.742546	0.742546	1
Castellaniella	NH4+N	0.880702	0.880702	1
Sinimarinibacterium	NO3-N	0.89677	0.89677	1
Arboricoccus	NO3-N	0.819517	0.819517	1
Paraburkholderia	NH4+N	0.738534	0.738534	1
Terrisporobacter	NO3-N	0.761853	0.761853	1
Wenzhouxiangella	NO3-N	0.905029	0.905029	1
Limibacillus	NO3-N	0.734316	0.734316	1
Caenispirillum	NH4+N	0.753937	0.753937	1
Desertimonas	NO3-N	0.746497	0.746497	1
Nocardioides	NO3-N	0.732761	0.732761	1
Dehalogenimonas	NO3-N	0.894818	0.894818	1
Variovorax	NO3-N	0.758407	-0.758407	2
Patulibacter	NO3-N	0.905029	0.905029	1
Marinitenerispora	NO3-N	0.747958	0.747958	1
Marinobacter	NH4+N	0.775439	0.775439	1
Maribacter	NO3-N	0.886976	0.886976	1
Algicoccus	NO3-N	0.795794	-0.795794	2
Litorivivens	NO3-N	0.754148	0.754148	1
Dyadobacter	NH4+N	0.718223	0.718223	1
Thalassobaculum	NO3-N	0.912508	0.912508	1
Estrella	NO3-N	0.78411	0.78411	1
Muricauda	NO3-N	0.885777	0.885777	1
Catellatospora	NO3-N	0.746052	0.746052	1
Tatumella	NO3-N	0.816209	-0.816209	2
Thermosulfuriphilus	NO3-N	0.92935	0.92935	1
Thermosinus	NO3-N	0.759555	0.759555	1
Actinoplanes	NO3-N	0.752618	0.752618	1
Carboxylicivirga	NO3-N	0.79713	0.79713	1
Tundrisphaera	NO3-N	0.869645	0.869645	1
Camelimonas	NO3-N	0.763381	-0.763381	2
Algorimarina	NH4+N	0.756724	0.756724	1
Dictyobacter	NH4+N	0.753993	0.753993	1
Anaerohalosphaera	NO3-N	0.936815	0.936815	1
Herbaspirillum	NO3-N	0.721594	-0.721594	2
Hoeflea	NH4+N	0.826636	-0.826636	2
Gellertiella	NO3-N	0.73544	-0.73544	2
Geminisphaera	NO3-N	0.705411	0.705411	1
Iodidimonas	NO3-N	0.752674	0.752674	1
Phaeobacterium	NO3-N	0.864231	0.864231	1
Psychrobacillus	NO3-N	0.730187	-0.730187	2
Negadavirga	NH4+N	0.723445	0.723445	1
Nocardiopsis	NO3-N	0.776812	0.776812	1
Aeromonas	NO3-N	0.752618	0.752618	1
Pandoraea	NO3-N	0.73149	-0.73149	2
Defluviitalea	NO3-N	0.730703	0.730703	1
Defluviimonas	NO3-N	0.700137	-0.700137	2

## Sheet: fig.4A
source	target	weight	class			id	weight	class
Sphingobacterium	Flavobacterium	0.952569	1			Unassigned	15.1867	2
Deinococcus	Actinomarinicola	0.972454	1			Sphingobacterium	2.55933	1
Parapedobacter	Brevundimonas	0.928277	1			Flavobacterium	4.78833	1
Chryseolinea	Algisphaera	0.951995	1			Acinetobacter	7.98722	1
Acinetobacter	Lysinibacillus	0.956353	1			Parapedobacter	1.46808	1
Brevundimonas	Daejeonella	0.949177	1			Pseudomonas	5.8975	1
Stenotrophomonas	Daejeonella	0.966153	1			Pedobacter	0.347592	1
Acinetobacter	Rahnella	0.952804	1			Longimicrobium	0.713017	1
Deinococcus	Ferruginivarius	0.945703	1			Chryseolinea	4.19042	1
Actinomarinicola	Ferruginivarius	0.935642	1			Devosia	0.58125	1
Algisphaera	Ferruginivarius	0.957303	1			Taibaiella	0.463	1
Lysobacter	Ferruginivarius	0.932986	1			Paracandidimonas	1.624	1
Altererythrobacter	Mycobacterium	0.93504	1			Racemicystis	1.17503	1
Thermanaerothrix	Aggregatilinea	0.970152	1			Pusillimonas	0.264408	1
Brevundimonas	Algoriphagus	0.970498	1			Cellvibrio	1.13942	1
Daejeonella	Algoriphagus	0.928591	1			Sphingomonas	0.388667	1
Lysobacter	Bradyrhizobium	0.952646	1			Bordetella	1.34217	1
Ferruginivarius	Bradyrhizobium	0.977523	1			Mesorhizobium	0.233417	1
Pedobacter	Achromobacter	0.949721	1			Altererythrobacter	0.624667	1
Pedobacter	Diaphorobacter	0.970438	1			Deinococcus	0.394083	1
Stenotrophomonas	Diaphorobacter	0.929808	1			Phenylobacterium	0.345	1
Daejeonella	Diaphorobacter	0.968491	1			Actinomarinicola	0.253583	1
Sphingobacterium	Enterobacter	0.932518	1			Brevundimonas	0.579567	1
Citrobacter	Enterobacter	0.928678	1			Hydrogenophaga	0.840167	1
Diaphorobacter	Enterobacter	0.931094	1			Algisphaera	0.223302	1
Roseomonas	Microvirga	0.950426	1			Lysobacter	0.270658	1
Luteitalea	Stenotrophobacter	0.928834	1			Sphingopyxis	0.84875	1
Sphingobacterium	Brucella	0.958078	1			Chitinophaga	0.155783	1
Longimicrobium	Ferrovibrio	0.934737	1			Citrobacter	0.468508	1
Deinococcus	Ferrovibrio	0.931498	1			Luteolibacter	0.124033	1
Ferruginivarius	Ferrovibrio	0.945459	1			Myroides	0.628517	1
Bradyrhizobium	Ferrovibrio	0.952185	1			Rhizobium	0.273	1
Woeseia	Chryseotalea	0.931087	1			Novosphingobium	0.185475	1
Acetivibrio	Petroclostridium	0.936059	1			Acidibacter	0.177625	1
Acinetobacter	Klebsiella	0.984552	1			Halofilum	0.170568	1
Citrobacter	Klebsiella	0.942093	1			Actinomadura	0.0473	1
Lysinibacillus	Klebsiella	0.93843	1			Vicinamibacter	0.311358	1
Rahnella	Klebsiella	0.968445	1			Bacteroides	0.118676	1
Actinomarinicola	Aliidongia	0.942064	1			Nitratireductor	0.62675	1
Chryseolinea	Adhaeribacter	0.926933	1			Ruminiclostridium	0.252334	1
Gemmatimonas	Adhaeribacter	0.942577	1			Nannocystis	0.734158	1
Vicingus	Adhaeribacter	0.955402	1			Moheibacter	0.284667	1
Aliidongia	Skermanella	0.930596	1			Stenotrophomonas	0.231558	1
Acidibacter	Microbulbifer	0.929215	1			Erythrobacter	0.938583	1
Acinetobacter	Ureibacillus	0.9668	1			Gemmatimonas	0.1171	1
Lysinibacillus	Ureibacillus	0.988431	1			Sulfuriflexus	0.255917	1
Rahnella	Ureibacillus	0.931937	1			Lysinibacillus	0.3271	1
Klebsiella	Ureibacillus	0.948882	1			Nonomuraea	0.270733	1
Chryseolinea	Paraflavitalea	0.940378	1			Anseongella	0.324925	1
Stenotrophomonas	Aequorivita	0.985688	1			Thermoclostridium	0.1155	1
Daejeonella	Aequorivita	0.931584	1			Luteimonas	1.39583	1
Arenimonas	Edaphobaculum	0.962788	1			Luteitalea	0.0907675	1
Deinococcus	Calidithermus	0.946088	1			Haliea	0.635417	1
Actinomarinicola	Calidithermus	0.959909	1			Daejeonella	0.103892	1
Parapedobacter	Cupriavidus	0.941258	1			Paracoccus	0.894583	1
Brevundimonas	Cupriavidus	0.95769	1			Acetivibrio	0.0915	1
Rhizobium	Cupriavidus	0.93508	1			Anaeromyxobacter	0.0753175	1
Algoriphagus	Cupriavidus	0.929134	1			Aromatoleum	1.09983	1
Algisphaera	Fulvivirga	0.939725	1			Rheinheimera	0.249676	1
Halofilum	Fulvivirga	0.933845	1			Caenimicrobium	0.204675	1
Aliidongia	Fulvivirga	0.931898	1			Sphingobium	0.16365	1
Bradyrhizobium	Mycoplasmopsis	0.937962	1			Roseomonas	0.1365	1
Acinetobacter	Alcaligenes	0.972765	1			Micromonospora	0.115543	1
Klebsiella	Alcaligenes	0.953271	1			Methylobacillus	0.264475	1
Ureibacillus	Alcaligenes	0.950613	1			Olivibacter	0.00697667	1
Stenotrophobacter	Nemorincola	0.953808	1			Conyzicola	0.0635167	1
Chryseolinea	Massilia	0.285381	2			Promicromonospora	0.0821508	1
Algisphaera	Massilia	0.313613	2			Acholeplasma	0.153627	1
Stenotrophomonas	Micropepsis	0.57934	1			Azospirillum	0.103968	1
Daejeonella	Micropepsis	0.478754	1			Arenibacter	0.0031	1
Aequorivita	Micropepsis	0.627251	1			Vicingus	0.0652175	1
Asprobacter	Nitrincola	0.245858	2			Rahnella	0.00542667	1
Simplicispira	Proteiniborus	0.00587519	1			Pseudoxanthomonas	1.57883	1
Fermentimonas	Advenella	0.435987	1			Roseithermus	0.232634	1
Sphingobacterium	Nitrosomonas	0.724071	2			Chloroflexus	0.402167	1
Flavobacterium	Nitrosomonas	0.634909	2			Leucobacter	0.0705933	1
Acinetobacter	Nitrosomonas	0.608576	2			Agrobacterium	0.106958	1
Citrobacter	Nitrosomonas	0.746625	2			Thermanaerothrix	0.803401	1
Lysinibacillus	Nitrosomonas	0.549063	2			Pigmentiphaga	0.168892	1
Enterobacter	Nitrosomonas	0.626728	2			Streptomyces	0.58025	1
Klebsiella	Nitrosomonas	0.6049	2			Ramlibacter	0.134883	1
Alcaligenes	Nitrosomonas	0.588319	2			Alcanivorax	0.57505	1
Mucilaginibacter	Arboricoccus	0.158694	2			Ferruginivarius	0.145778	1
Rurimicrobium	Arboricoccus	0.0510222	2			Mycobacterium	0.0527417	1
Aggregatilinea	Terrisporobacter	0.434537	2			Aggregatilinea	0.556984	1
Olivibacter	Gudongella	0.15868	2			Arenimonas	2.75742	1
Mucilaginibacter	Kineothrix	0.0140877	1			Pseudorhodoplanes	0.0574017	1
Anaerotaenia	Kineothrix	0.203359	2			Mucilaginibacter	0.347542	1
Fermentimonas	Kineothrix	0.149748	2			Algoriphagus	0.0418525	1
Advenella	Kineothrix	0.114996	2			Ensifer	0.286225	1
Stenotrophomonas	Saccharedens	0.205954	1			Cryobacterium	0.26275	1
Daejeonella	Saccharedens	0.226673	1			Woeseia	0.0263592	1
Aequorivita	Saccharedens	0.184111	1			Bradyrhizobium	0.0449758	1
Micropepsis	Saccharedens	0.120308	2			Achromobacter	0.0899083	1
Proteiniphilum	Saccharospirillum	0.687028	1			Pelagibacterium	0.0217017	1
Vicinamibacter	Caldimonas	0.0458781	2			Phragmitibacter	0.145067	1
Luteitalea	Caldimonas	0.0390255	1			Anaerotaenia	0.0774942	1
Desertimonas	Cephaloticoccus	0.754372	1			Thauera	0.194642	1
Acetivibrio	Pseudogemmobacter	0.306632	2			Diaphorobacter	0.238768	1
Enterobacter	Ruficoccus	0.45599	2			Abditibacterium	0.0682183	1
Thauera	Herpetosiphon	0.104634	2			Rurimicrobium	0.106258	1
Vicinamibacter	Patulibacter	0.0129659	1			Enterobacter	0.199301	1
Thermanaerothrix	Patulibacter	0.227965	2			Roseivirga	0.0178258	1
Aggregatilinea	Patulibacter	0.204516	2			Limnochorda	0.0426167	1
Enterobacter	Thermodesulfitimonas	0.578036	2			Methylophilus	0.168917	1
Nitrosomonas	Thermodesulfitimonas	0.653252	1			Mariniphaga	0.110892	1
Chryseolinea	Blastomonas	0.354158	2			Lysinibacter	0.02945	1
Algisphaera	Blastomonas	0.305107	2			Aetherobacter	0.122575	1
Fulvivirga	Blastomonas	0.396412	2			Microvirga	0.0729258	1
Micromonospora	Lujinxingia	0.370502	2			Methyloversatilis	0.170726	1
Ferruginivarius	Lujinxingia	0.421754	2			Petrimonas	0.194692	1
Bradyrhizobium	Lujinxingia	0.333889	2			Roseisolibacter	0.0860767	1
Mycoplasmopsis	Lujinxingia	0.313435	2			Terrimonas	0.153675	1
Cephaloticoccus	Mangrovitalea	0.0342104	2			Reyranella	0.0333267	1
Haliea	Estrella	0.575275	1			Keratinibaculum	0.0286533	1
Thermus	Muricauda	0.19898	1			Simplicispira	0.117883	1
Sphingopyxis	Atlantibacter	0.254347	2			Stenotrophobacter	0.177633	1
Atlantibacter	Cavicella	0.197598	2			Brucella	0.222542	1
Limibacillus	Chitinolyticbacter	0.0920709	2			Gemmatirosa	0.264418	1
Thermanaerothrix	Chelatococcus	0.45225	1			Caldinitratiruptor	0.0543275	1
Aggregatilinea	Chelatococcus	0.538023	1			Fermentimonas	0.79095	1
Patulibacter	Chelatococcus	0.376023	1			Thermomonospora	0.086075	1
Haliea	Arenivirga	0.108431	1			Confluentibacter	0.0511842	1
Pseudohongiella	Arenivirga	0.235324	1			Ferrovibrio	1.13126	1
Mangrovitalea	Arenivirga	0.249975	1			Chryseotalea	0.0302175	1
Mucilaginibacter	Tepidanaerobacter	0.0486631	1			Petroclostridium	0.109293	1
Fermentimonas	Tepidanaerobacter	0.208284	1			Comamonas	0.213261	1
Kineothrix	Tepidanaerobacter	0.153463	2			Lacisediminimonas	0.3894	1
Halofilum	Rhodanobacter	0.107819	1			Aminobacter	0.0333275	1
Lysinibacillus	Tatumella	0.758142	1			Klebsiella	0.09541	1
Ureibacillus	Tatumella	0.726273	1			Herbinix	0.0837517	1
Limibacillus	Sphingorhabdus	0.444858	2			Geofilum	0.159751	1
Chitinolyticbacter	Sphingorhabdus	0.171979	2			Aliidongia	0.0449425	1
Micromonospora	Sphaerisporangium	0.132894	1			Adhaeribacter	0.0612758	1
Niabella	Sphaerisporangium	0.186738	1			Actinotalea	0.0759417	1
Lujinxingia	Sphaerisporangium	0.6242	1			Proteiniphilum	0.0473108	1
Olivibacter	Caldovatus	0.0515656	1			Pseudohongiella	0.152783	1
Gudongella	Caldovatus	0.407606	2			Roseibium	0.0178275	1
Brucella	Thiomicrorhabdus	0.341548	2			Skermanella	0.0946333	1
Halofilum	Thermostaphylospora	0.0796642	2			Sphaerimonospora	1.54225	1
Caldovatus	Acidovorax	0.505866	2			Schnuerera	0.035685	1
Lysobacter	Actinoplanes	0.400146	1			Shinella	0.0737	1
Ferruginivarius	Actinoplanes	0.220941	1			Methylopila	0.0155025	1
Bradyrhizobium	Actinoplanes	0.170895	1			Microbulbifer	0.177627	1
Aliidongia	Actinoplanes	0.258449	1			Membranicola	0.00620333	1
Skermanella	Actinoplanes	0.297074	1			Methylocapsa	0.0333258	1
Fulvivirga	Actinoplanes	0.443175	1			Noviherbaspirillum	0.0263525	1
Dehalogenimonas	Camelimonas	0.240798	2			Porphyromonas	0.230418	1
Caenispirillum	Siccirubricoccus	0.578375	1			Ureibacillus	0.0697775	1
Limibacillus	Sulfurifustis	0.409787	1			Paraflavitalea	0.102377	1
Chitinolyticbacter	Sulfurifustis	0.459627	2			Aequorivita	0.0310533	1
Sphingorhabdus	Sulfurifustis	0.490097	2			Caulobacter	0.165175	1
Saccharicrinis	Arsenicitalea	0.0996409	2			Dongia	0.0395008	1
Halofilum	Lunatimonas	0.404399	2			Edaphobaculum	1.09013	1
Fulvivirga	Lunatimonas	0.567488	2			Flavihumibacter	0.0465258	1
Actinoplanes	Lunatimonas	0.496567	2			Calidithermus	0.418718	1
Olivibacter	Enterobacillus	0.221875	2			Cupriavidus	0.0861258	1
Gudongella	Enterobacillus	0.00101924	1			Fluviispira	0.0945092	1
Caldovatus	Enterobacillus	0.586693	2			Fulvivirga	1.26628	1
Nocardioides	Mixta	0.342784	2			Mycoplasmopsis	0.0597583	1
Marinobacter	Desulfurobacterium	0.532362	2			Spirochaeta	0.145052	1
Thalassobaculum	Desulfurobacterium	0.0922574	1			Acetoanaerobium	0.0806258	1
Aureimonas	Methylomusa	0.111957	1			Alcaligenes	0.00930167	1
Camelimonas	Methylomusa	0.169031	1			Endothiovibrio	0.0155008	1
Cephaloticoccus	Methylomagnum	0.259732	1			Niabella	0.0822167	1
Mangrovitalea	Methylomagnum	0.141183	2			Akkermansia	0.0186042	1
Enterobacter	Dielma	0.698966	1			Nemorincola	0.076775	1
Thermodesulfitimonas	Dielma	0.397445	2			Asprobacter	0.065125	1
Arenibacter	Microbacterium	0.106061	2			Bosea	0.0193758	1
Achromobacter	Microbacterium	0.119931	1			Sutterella	0.141143	1
Diaphorobacter	Microbacterium	0.0920159	2			Methylophaga	0	1
Thermus	Flexilinea	0.0500043	2			Aquamicrobium	0.00852833	1
Thermodesulfitimonas	Flexilinea	0.418582	1			Desulfonatronum	0.0434758	1
Muricauda	Flexilinea	0.350643	2			Massilia	0.0216933	1
Dielma	Flexilinea	0.290145	2			Micropepsis	0.0224775	1
Ferruginivarius	Geminisphaera	0.536819	1			Nitrincola	0.082175	1
Bradyrhizobium	Geminisphaera	0.520387	1			Corallococcus	0.0705833	1
Calidithermus	Geminisphaera	0.354551	1			Rhizorhabdus	0.0263642	1
Stenotrophomonas	Georgenia	0.00703174	1			Cellulosimicrobium	0.0805667	1
Aequorivita	Georgenia	0.026437	1			Rhodobacter	0.0503942	1
Micropepsis	Georgenia	0.15863	2			Proteiniborus	0.0504017	1
Saccharedens	Georgenia	0.213136	1			Advenella	0.0170508	1
Stenotrophomonas	Lacrimispora	0.752083	1			Acuticoccus	0.0442017	1
Daejeonella	Lacrimispora	0.777056	1			Pseudaminobacter	0.0108508	1
Diaphorobacter	Lacrimispora	0.81443	1			Ravibacter	0.0472775	1
Aequorivita	Lacrimispora	0.664112	1			Castellaniella	0.0504533	1
Micropepsis	Lacrimispora	0.263073	1			Oceanibaculum	0.0503267	1
Saccharedens	Lacrimispora	0.158257	2			Solibacillus	0.223334	1
Thermanaerothrix	Anaerobium	0.302797	2			Nitrosomonas	0.047285	1
Tropicihabitans	Anaerobium	0.0895616	1			Sphingoaurantiacus	0.0581667	1
Paludibacter	Ilyomonas	0.0678843	2			Sinimarinibacterium	0.0193775	1
Aliarcobacter	Ilyomonas	0.179017	2			Parasediminibacterium	0.220793	1
Aureimonas	Pleomorphochaeta	0.513325	1			Arboricoccus	0.01861	1
Camelimonas	Pleomorphochaeta	0.000207171	1			Paludibacter	0.0317842	1
Methylomusa	Pleomorphochaeta	0.000275143	1			Paraburkholderia	0.115509	1
Thermus	Pontibacter	0.182894	2			Terrisporobacter	0.200984	1
Thermodesulfitimonas	Pontibacter	0.242464	2			Wenzhouxiangella	0.571635	1
Muricauda	Pontibacter	0.247499	2			Limibacillus	0.0457683	1
Dielma	Pontibacter	0.0727409	2			Gudongella	0.06441	1
Flexilinea	Pontibacter	0.211317	2			Kineothrix	0.00697583	1
Caproiciproducens	Prevotellamassilia	0.184444	2			Saccharedens	0.0124025	1
Stenotrophomonas	Corticimicrobacter	0.0406768	2			Silanimonas	0.0333358	1
Aequorivita	Corticimicrobacter	0.0882146	2			Hyphomicrobium	0.0124025	1
Micropepsis	Corticimicrobacter	0.333783	2			Idiomarina	0.245802	1
Saccharedens	Corticimicrobacter	0.49566	1			Saccharicrinis	0.0279092	1
Georgenia	Corticimicrobacter	0.0649073	2			Saccharospirillum	0.261593	1
Acidihalobacter	Phaeobacterium	0.282742	2			Agarilytica	0.00542583	1
Arenibacter	Chryseomicrobium	0.333573	1			Paramuribaculum	0.010075	1
Microbacterium	Chryseomicrobium	0.231416	2			Thermus	0.0341175	1
Limibacillus	Psychrobacillus	0.315331	2			Caenispirillum	0.0364192	1
Chitinolyticbacter	Psychrobacillus	0.325054	2			Desertimonas	0.0186017	1
Sphingorhabdus	Psychrobacillus	0.233381	1			Flavisolibacter	0.0713942	1
Sulfurifustis	Psychrobacillus	0.10502	2			Nocardioides	0.00930333	1
Baekduia	Propionivibrio	0.127383	2			Demequina	0.00387917	1
Herbinix	Pseudobacter	0.542406	1			Oleiharenicola	0.0116275	1
Brucella	Pseudescherichia	0.653347	1			Dehalogenimonas	0.0108525	1
Thiomicrorhabdus	Pseudescherichia	0.290735	2			Inmirania	0.0767583	1
Camelimonas	Pseudescherichia	0.587834	1			Caldimonas	0.0992258	1
Caproiciproducens	Deferrisoma	0.214457	2			Cephaloticoccus	0.0433858	1
Stenotrophomonas	Aquaticitalea	0.985788	1			Cerasicoccus	0	1
Aequorivita	Aquaticitalea	0.984636	1			Variovorax	0.0248108	1
Micropepsis	Aquaticitalea	0.606164	1			Polymorphobacter	0.0752425	1
Saccharedens	Aquaticitalea	0.260706	1			Anaerocolumna	0.0201592	1
Georgenia	Aquaticitalea	0.0845147	2			Quisquiliibacterium	0.100059	1
Corticimicrobacter	Aquaticitalea	0.0316893	2			Christensenella	0.0310267	1
Actinomarinicola	Ornithinicoccus	0.141876	2			Chryseobacterium	0.0263517	1
Nemorincola	Ornithinicoccus	0.0591018	2			Pseudogemmobacter	0.0395175	1
Acinetobacter	Orrella	0.0217869	1			Pseudotenacibaculum	0.0504175	1
Rahnella	Orrella	0.0280255	2			Ruficoccus	0.0038775	1
Klebsiella	Orrella	0.0119303	1			Rubrivirga	0.631301	1
Alcaligenes	Orrella	0.232368	1			Herpetosiphon	0.0683	1
Endothiovibrio	Aeromonas	0.374434	2			Patulibacter	0.00155167	1
Agrobacterium	Parviterribacter	0.347613	2			Aeromicrobium	0.0100775	1
Rahnella	Pandoraea	0.166948	1			Pleomorphomonas	0.0131775	1
Bordetella	Paludisphaera	0.271525	1			Polycyclovorans	0.0232842	1
Aureisphaera	Paludisphaera	0.350986	2			Helicobacter	0.0193917	1
Ilyomonas	Paludisphaera	0.210943	1			Phocaeicola	0	1
Algoriphagus	Defluviitalea	0.207045	1			Phyllobacterium	0.0418108	1
Diaphorobacter	Defluviitalea	0.15766	1			Thermodesulfitimonas	0.0604342	1
Stenotrophomonas	Defluviimonas	0.13715	2			Marinitenerispora	0.00310167	1
Aequorivita	Defluviimonas	0.133561	2			Marinobacter	0.0426525	1
Micropepsis	Defluviimonas	0.270789	2			Blastomonas	0.0248033	1
Saccharedens	Defluviimonas	0.213136	1			Maribacter	0.0023275	1
Georgenia	Defluviimonas	0.0909091	2			Marinibaculum	0.05895	1
Corticimicrobacter	Defluviimonas	0.260206	2			Annwoodia	0.03251	1
Aquaticitalea	Defluviimonas	0.111199	2			Limimaricola	0.0248	1
						Algicoccus	0.00697917	1
						Litorivivens	0.122527	1
						Dysgonomonas	0.0232842	1
						Dyella	0	1
						Ereboglobus	0.0255675	1
						Lujinxingia	0.0255592	1
						Dyadobacter	0.368908	1
						Lactobacillus	0.00852583	1
						Mangrovitalea	0.0062025	1
						Thalassobaculum	0.0155025	1
						Estrella	0.00465167	1
						Muricauda	0.02015	1
						Agromyces	0.00465333	1
						Aliarcobacter	0.0759258	1
						Baekduia	0.0108517	1
						Blautia	0.00775917	1
						Tagaea	0.01551	1
						Biomaibacter	0.00852667	1
						Atlantibacter	0.0627675	1
						Catellatospora	0	1
						Aureimonas	0.0349508	1
						Cavicella	0.04421	1
						Chitinolyticbacter	0.01935	1
						Urmitella	0.01706	1
						Azohydromonas	0.0333442	1
						Chelatococcus	0.0775417	1
						Aureisphaera	0.00155167	1
						Arenivirga	0.00310333	1
						Tepidanaerobacter	0.011635	1
						Rhodoplanes	0.0116283	1
						Rhodanobacter	0.0185833	1
						Tatumella	0.0504092	1
						Thermodesulfobium	0.0062	1
						Sphingorhabdus	0.0077525	1
						Sphaerisporangium	0.0147258	1
						Caldovatus	0.0263592	1
						Thiomicrorhabdus	0.324194	1
						Brumimicrobium	0	1
						Sporosarcina	0.00155167	1
						Thermosporothrix	0.00310083	1
						Acidobacterium	0.0062	1
						Thermostaphylospora	0.0124	1
						Acidihalobacter	0.0752183	1
						Thermosulfuriphilus	0.0038775	1
						Thermosinus	0.0093025	1
						Acidovorax	0.0287017	1
						Thiorhodococcus	0.00620167	1
						Belliella	0.00155167	1
						Actinoplanes	0.0062025	1
						Carboxylicivirga	0.0263833	1
						Tundrisphaera	0.0170517	1
						Uliginosibacterium	0.0371517	1
						Sulfurivermis	0.0139508	1
						Sulfurirhabdus	0.000775833	1
						Seongchinamella	0.0124017	1
						Camelimonas	0.00930417	1
						Siccirubricoccus	0.00465333	1
						Caproiciproducens	0.00542667	1
						Tropicihabitans	0.0170542	1
						Sulfurifustis	0.0542675	1
						Arsenicitalea	0.00930083	1
						Magnetospirillum	0.00465167	1
						Algorimarina	0.00387917	1
						Elstera	0.00620167	1
						Egicoccus	0.0271425	1
						Massiliprevotella	0	1
						Lunatimonas	0.252858	1
						Enterococcus	0.00155167	1
						Amedibacterium	0.005425	1
						Emcibacter	0.0201925	1
						Enterobacillus	0.0116267	1
						Mixta	0.0147275	1
						Dictyobacter	0.0240008	1
						Desulfurobacterium	0.0162783	1
						Desulfohalovibrio	0	1
						Muribaculum	0.00155167	1
						Methylomusa	0.00930083	1
						Methylomagnum	0.250602	1
						Methylorubrum	0	1
						Dielma	0.0147033	1
						Microbacterium	0.0077525	1
						Limosilactobacillus	0.00387667	1
						Henriciella	0.0116258	1
						Anaerohalosphaera	0.00775083	1
						Herbaspirillum	0	1
						Hoeflea	0	1
						Flexilinea	0.220142	1
						Gellertiella	0.0131775	1
						Geminisphaera	0.0341008	1
						Gemmobacter	0.0271367	1
						Georgenia	0.000775833	1
						Geomonas	0.0085275	1
						Lacrimispora	0.00775	1
						Labilibacter	0.0263758	1
						Lawsonibacter	0.00155	1
						Lewinella	0.01241	1
						Lentimicrobium	0.00387917	1
						Anaerobium	0.0193508	1
						Huakuichenia	0.0023275	1
						Ilyomonas	0.0100767	1
						Joostella	0.00155167	1
						Iodidimonas	0	1
						Pleomorphochaeta	0.005425	1
						Planococcus	0.0131775	1
						Pontibacter	0.0108592	1
						Prevotellamassilia	0.00155	1
						Corticimicrobacter	0.0124042	1
						Phaeobacterium	0.011625	1
						Petrothermobacter	0.013185	1
						Cumulibacter	0.00155167	1
						Cribrihabitans	0.00155	1
						Croceibacterium	0.145659	1
						Chryseomicrobium	0.0240442	1
						Colidextribacter	0.0085275	1
						Psychrobacillus	0.00852667	1
						Puia	0	1
						Psychrobacter	0	1
						Conexibacter	0.00930167	1
						Propionivibrio	0.00155167	1
						Pseudarcobacter	0.0348758	1
						Pseudobacter	0.0310092	1
						Pseudescherichia	0.01085	1
						Deferrisoma	0.01552	1
						Oceanisphaera	0.020935	1
						Aquaticitalea	0.07751	1
						Ornithinicoccus	0.0116258	1
						Orrella	0.0209292	1
						Ornithinimicrobium	0	1
						Niveispirillum	0	1
						Negadavirga	0.00542583	1
						Nocardiopsis	0.000775833	1
						Novimethylophilus	0.0216925	1
						Nonlabens	0.0930758	1
						Aeromonas	0.037225	1
						Paramesonia	0	1
						Pararhizobium	0.00697583	1
						Parviterribacter	0.0100783	1
						Pararhodobacter	0.0379933	1
						Pandoraea	0.0434	1
						Paludisphaera	0.00620417	1
						Defluviitalea	0.00542833	1
						Defluviimonas	0.000775833	1
						Parafilimonas	1.26879	1

## Sheet: fig.4B
source	target	weight	class			id	weight	class
Sphingobacterium	Flavobacterium	0.963148	1			Unassigned	9.185	2
Unassigned	Chryseolinea	0.936501	1			Sphingobacterium	5.84025	2
Devosia	Pusillimonas	0.957488	1			Flavobacterium	8.27867	2
Unassigned	Actinomarinicola	0.946544	1			Acinetobacter	0.271458	2
Chryseolinea	Actinomarinicola	0.982803	1			Parapedobacter	4.65117	2
Mesorhizobium	Actinomarinicola	0.93925	1			Pseudomonas	1.49675	2
Flavobacterium	Myroides	0.952942	1			Pedobacter	2.22628	2
Pedobacter	Myroides	0.928819	1			Longimicrobium	0.929785	2
Longimicrobium	Acidibacter	0.933668	1			Chryseolinea	5.21525	2
Chryseolinea	Halofilum	0.953689	1			Devosia	0.948583	2
Actinomarinicola	Halofilum	0.974284	1			Taibaiella	0.261458	1
Algisphaera	Halofilum	0.963114	1			Paracandidimonas	0.735417	1
Unassigned	Actinomadura	0.94914	1			Racemicystis	0.301642	1
Chryseolinea	Actinomadura	0.964788	1			Pusillimonas	1.94225	1
Mesorhizobium	Actinomadura	0.943991	1			Cellvibrio	1.48558	1
Actinomarinicola	Actinomadura	0.984921	1			Sphingomonas	0.396333	1
Halofilum	Actinomadura	0.937104	1			Bordetella	1.54225	1
Racemicystis	Nannocystis	0.946673	1			Mesorhizobium	0.369083	1
Vicinamibacter	Nannocystis	0.964647	1			Altererythrobacter	0.606417	1
Altererythrobacter	Erythrobacter	0.948879	1			Deinococcus	4.37315	1
Sphingopyxis	Erythrobacter	0.979464	1			Phenylobacterium	0.228025	1
Algisphaera	Gemmatimonas	0.945601	1			Actinomarinicola	0.20165	1
Halofilum	Gemmatimonas	0.940327	1			Brevundimonas	2.22383	1
Mesorhizobium	Lysinibacillus	0.949604	1			Hydrogenophaga	0.0604508	1
Actinomarinicola	Lysinibacillus	0.956066	1			Algisphaera	0.190753	1
Actinomadura	Lysinibacillus	0.965292	1			Lysobacter	1.76167	1
Algisphaera	Nonomuraea	0.941526	1			Sphingopyxis	0.76275	1
Halofilum	Nonomuraea	0.932371	1			Chitinophaga	0.138883	1
Nannocystis	Nonomuraea	0.944371	1			Citrobacter	0.123308	1
Gemmatimonas	Nonomuraea	0.928978	1			Luteolibacter	0.169734	1
Longimicrobium	Anseongella	0.957325	1			Myroides	0.930125	1
Lysobacter	Luteimonas	0.931911	1			Rhizobium	0.456833	1
Unassigned	Luteitalea	0.925048	1			Novosphingobium	0.27675	1
Pedobacter	Daejeonella	0.939302	1			Acidibacter	0.0162758	1
Devosia	Daejeonella	0.974715	1			Halofilum	0.457494	1
Pusillimonas	Daejeonella	0.989023	1			Actinomadura	0.182918	1
Vicinamibacter	Acetivibrio	0.930195	1			Vicinamibacter	0.132526	1
Thermoclostridium	Acetivibrio	0.941082	1			Bacteroides	0.190786	1
Sphingobacterium	Olivibacter	0.968935	1			Nitratireductor	0.38	1
Flavobacterium	Olivibacter	0.947255	1			Ruminiclostridium	0.00543083	1
Nannocystis	Conyzicola	0.942745	1			Nannocystis	0.117061	1
Nonomuraea	Conyzicola	0.938772	1			Moheibacter	4.92533	1
Unassigned	Azospirillum	0.969256	1			Stenotrophomonas	0.440192	1
Chryseolinea	Azospirillum	0.935798	1			Erythrobacter	0.957667	1
Mesorhizobium	Azospirillum	0.931845	1			Gemmatimonas	0.169892	1
Actinomarinicola	Azospirillum	0.950924	1			Sulfuriflexus	0.214092	1
Actinomadura	Azospirillum	0.981861	1			Lysinibacillus	0.0542358	1
Lysinibacillus	Azospirillum	0.944523	1			Nonomuraea	0.101617	1
Chryseolinea	Vicingus	0.930033	1			Anseongella	3.57992	1
Actinomarinicola	Vicingus	0.94784	1			Thermoclostridium	0.0131767	1
Algisphaera	Vicingus	0.961183	1			Luteimonas	4.13083	1
Halofilum	Vicingus	0.969798	1			Luteitalea	0.0488917	1
Gemmatimonas	Vicingus	0.962945	1			Haliea	0.205508	1
Sphingobacterium	Rahnella	0.929421	1			Daejeonella	0.657118	1
Flavobacterium	Rahnella	0.955081	1			Paracoccus	1.05567	1
Myroides	Rahnella	0.944886	1			Acetivibrio	0.0953417	1
Longimicrobium	Roseithermus	0.926548	1			Anaeromyxobacter	0.0263608	1
Paracoccus	Leucobacter	0.942853	1			Aromatoleum	0.0162783	1
Devosia	Pigmentiphaga	0.927041	1			Rheinheimera	0.203875	1
Pusillimonas	Pigmentiphaga	0.969035	1			Caenimicrobium	0.16755	1
Daejeonella	Pigmentiphaga	0.940911	1			Sphingobium	0.124783	1
Paracoccus	Alcanivorax	0.981813	1			Roseomonas	0.04495	1
Leucobacter	Alcanivorax	0.930461	1			Micromonospora	0.0348833	1
Unassigned	Ferruginivarius	0.939798	1			Methylobacillus	0.081425	1
Deinococcus	Ferruginivarius	0.944876	1			Olivibacter	0.227143	1
Azospirillum	Ferruginivarius	0.944894	1			Conyzicola	0.0984592	1
Chryseolinea	Mycobacterium	0.960247	1			Promicromonospora	1.03583	1
Actinomarinicola	Mycobacterium	0.950377	1			Acholeplasma	0.0635917	1
Actinomadura	Mycobacterium	0.965467	1			Azospirillum	0.086825	1
Lysinibacillus	Mycobacterium	0.928024	1			Arenibacter	0.382233	1
Azospirillum	Mycobacterium	0.942419	1			Vicingus	0.148909	1
Arenibacter	Mycobacterium	0.929023	1			Rahnella	0.262135	1
Arenibacter	Aggregatilinea	0.955185	1			Pseudoxanthomonas	0.106277	1
Chryseolinea	Arenimonas	0.967096	1			Roseithermus	0.0371925	1
Mesorhizobium	Arenimonas	0.934162	1			Chloroflexus	0.00387667	1
Actinomarinicola	Arenimonas	0.959316	1			Leucobacter	0.373233	1
Actinomadura	Arenimonas	0.970956	1			Agrobacterium	0.0852833	1
Lysinibacillus	Arenimonas	0.939519	1			Thermanaerothrix	0.0264017	1
Azospirillum	Arenimonas	0.954011	1			Pigmentiphaga	0.248358	1
Mycobacterium	Arenimonas	0.996648	1			Streptomyces	0.28845	1
Pedobacter	Mucilaginibacter	0.961698	1			Ramlibacter	0.028685	1
Myroides	Mucilaginibacter	0.977017	1			Alcanivorax	0.603858	1
Racemicystis	Ensifer	0.940083	1			Ferruginivarius	0.054335	1
Chryseolinea	Woeseia	0.982765	1			Mycobacterium	0.0465958	1
Mesorhizobium	Woeseia	0.925696	1			Aggregatilinea	0.005425	1
Actinomarinicola	Woeseia	0.976179	1			Arenimonas	0.404902	1
Halofilum	Woeseia	0.934603	1			Pseudorhodoplanes	0.0348758	1
Actinomadura	Woeseia	0.970924	1			Mucilaginibacter	1.02058	1
Lysinibacillus	Woeseia	0.926753	1			Algoriphagus	0.166769	1
Azospirillum	Woeseia	0.940776	1			Ensifer	0.265958	1
Arenibacter	Woeseia	0.926061	1			Cryobacterium	0.193117	1
Mycobacterium	Woeseia	0.988639	1			Woeseia	0.179853	1
Arenimonas	Woeseia	0.990721	1			Bradyrhizobium	0.0504167	1
Pusillimonas	Achromobacter	0.956089	1			Achromobacter	0.2412	1
Daejeonella	Achromobacter	0.961868	1			Pelagibacterium	0.112433	1
Pigmentiphaga	Achromobacter	0.943257	1			Phragmitibacter	0.0737	1
Alcanivorax	Rurimicrobium	0.941137	1			Anaerotaenia	0.0837675	1
Conyzicola	Roseivirga	0.946703	1			Thauera	0.120211	1
Roseithermus	Roseivirga	0.93413	1			Diaphorobacter	0.0232525	1
Algisphaera	Limnochorda	0.933154	1			Abditibacterium	0.105476	1
Nonomuraea	Limnochorda	0.943093	1			Rurimicrobium	0.0372608	1
Pusillimonas	Methylophilus	0.972265	1			Enterobacter	0.0255858	1
Daejeonella	Methylophilus	0.946282	1			Roseivirga	0.24116	1
Pigmentiphaga	Methylophilus	0.942059	1			Limnochorda	0.0124008	1
Enterobacter	Methylophilus	0.927811	1			Methylophilus	0.08675	1
Aggregatilinea	Mariniphaga	0.932413	1			Mariniphaga	0.00620167	1
Halofilum	Aetherobacter	0.925358	1			Lysinibacter	0.128733	1
Gemmatimonas	Aetherobacter	0.932262	1			Aetherobacter	0.0310017	1
Vicingus	Aetherobacter	0.928354	1			Microvirga	0.0155017	1
Unassigned	Roseisolibacter	0.975932	1			Methyloversatilis	0.2349	1
Chryseolinea	Roseisolibacter	0.929754	1			Petrimonas	0.00775083	1
Mesorhizobium	Roseisolibacter	0.930911	1			Roseisolibacter	0.158153	1
Actinomarinicola	Roseisolibacter	0.953834	1			Terrimonas	0.0271283	1
Halofilum	Roseisolibacter	0.925924	1			Reyranella	0.0108517	1
Actinomadura	Roseisolibacter	0.939646	1			Keratinibaculum	0.00232583	1
Lysinibacillus	Roseisolibacter	0.942026	1			Simplicispira	0.0232517	1
Azospirillum	Roseisolibacter	0.934752	1			Stenotrophobacter	0.0279525	1
Thermanaerothrix	Stenotrophobacter	0.981351	1			Brucella	0.185383	1
Sphingobacterium	Brucella	0.939315	1			Gemmatirosa	0.0682342	1
Flavobacterium	Brucella	0.945083	1			Caldinitratiruptor	0.00930333	1
Olivibacter	Brucella	0.932253	1			Fermentimonas	0.0279008	1
Rahnella	Brucella	0.963558	1			Thermomonospora	0.013955	1
Longimicrobium	Gemmatirosa	0.962889	1			Confluentibacter	0.14506	1
Anseongella	Gemmatirosa	0.930772	1			Ferrovibrio	0.0341283	1
Roseithermus	Gemmatirosa	0.945854	1			Chryseotalea	0.363983	1
Arenibacter	Fermentimonas	0.927216	1			Petroclostridium	0	1
Mycobacterium	Fermentimonas	0.924722	1			Comamonas	0.115492	1
Aggregatilinea	Fermentimonas	0.938332	1			Lacisediminimonas	2.13967	1
Arenimonas	Fermentimonas	0.930763	1			Aminobacter	0.0558925	1
Woeseia	Fermentimonas	0.926904	1			Klebsiella	0.005425	1
Pedobacter	Confluentibacter	0.974555	1			Herbinix	0.0077525	1
Daejeonella	Confluentibacter	0.924931	1			Geofilum	0.00310167	1
Mucilaginibacter	Confluentibacter	0.926153	1			Aliidongia	0.0178258	1
Vicinamibacter	Ferrovibrio	0.955955	1			Adhaeribacter	0.0201508	1
Unassigned	Chryseotalea	0.952359	1			Actinotalea	0.03176	1
Chryseolinea	Chryseotalea	0.957296	1			Proteiniphilum	0.00387583	1
Actinomarinicola	Chryseotalea	0.944994	1			Pseudohongiella	0.113176	1
Actinomadura	Chryseotalea	0.958462	1			Roseibium	0.0449917	1
Lysinibacillus	Chryseotalea	0.930389	1			Skermanella	0.0232525	1
Luteitalea	Chryseotalea	0.930008	1			Sphaerimonospora	0.125593	1
Azospirillum	Chryseotalea	0.974416	1			Schnuerera	0.0023275	1
Ferruginivarius	Chryseotalea	0.942683	1			Shinella	0.0442275	1
Mycobacterium	Chryseotalea	0.96383	1			Methylopila	0.0325858	1
Arenimonas	Chryseotalea	0.976089	1			Microbulbifer	0.00465167	1
Woeseia	Chryseotalea	0.962543	1			Membranicola	0.179134	1
Roseisolibacter	Chryseotalea	0.927254	1			Methylocapsa	0.0503917	1
Enterobacter	Lacisediminimonas	0.233749	1			Noviherbaspirillum	0.0642758	1
Methylophilus	Lacisediminimonas	0.489454	1			Porphyromonas	0.00232583	1
Paracoccus	Schnuerera	0.182081	1			Ureibacillus	0.0162775	1
Algoriphagus	Methylopila	0.553324	2			Paraflavitalea	0.0147275	1
Chryseolinea	Microbulbifer	0.32316	2			Aequorivita	0.0658525	1
Actinomarinicola	Microbulbifer	0.393149	2			Caulobacter	0.192159	1
Actinomadura	Microbulbifer	0.418054	2			Dongia	0.0131758	1
Arenibacter	Microbulbifer	0.330745	2			Edaphobaculum	0.00387917	1
Mycobacterium	Microbulbifer	0.383769	2			Flavihumibacter	0.00852833	1
Arenimonas	Microbulbifer	0.375045	2			Calidithermus	0.02325	1
Woeseia	Microbulbifer	0.349713	2			Cupriavidus	0.0178267	1
Fermentimonas	Microbulbifer	0.295057	2			Fluviispira	0.0582092	1
Chryseotalea	Microbulbifer	0.370423	2			Fulvivirga	0.0558	1
Pseudomonas	Methylocapsa	0.174788	2			Mycoplasmopsis	0.0147267	1
Algisphaera	Methylocapsa	0.284262	1			Spirochaeta	0.011625	1
Halofilum	Methylocapsa	0.242751	1			Acetoanaerobium	0.000775833	1
Nonomuraea	Methylocapsa	0.315567	1			Alcaligenes	0.131102	1
Limnochorda	Methylocapsa	0.305314	1			Endothiovibrio	0.0116267	1
Reyranella	Porphyromonas	0.292697	2			Niabella	0.192351	1
Lacisediminimonas	Porphyromonas	0.438946	2			Akkermansia	0.0581183	1
Petrimonas	Ureibacillus	0.621658	1			Nemorincola	0.384211	1
Lysinibacillus	Paraflavitalea	0.213299	2			Asprobacter	0.143485	1
Ferrovibrio	Paraflavitalea	0.00681671	2			Bosea	0.0302025	1
Methylophilus	Caulobacter	0.762453	1			Sutterella	0.0263525	1
Devosia	Dongia	0.459307	1			Methylophaga	0.14811	1
Unassigned	Acetoanaerobium	0.255975	2			Aquamicrobium	0.0643167	1
Chryseolinea	Acetoanaerobium	0.246311	2			Desulfonatronum	0	1
Actinomadura	Acetoanaerobium	0.229349	2			Massilia	0.142135	1
Luteitalea	Acetoanaerobium	0.163659	2			Micropepsis	0.02401	1
Azospirillum	Acetoanaerobium	0.232855	2			Nitrincola	0.0674092	1
Ferruginivarius	Acetoanaerobium	0.195377	2			Corallococcus	0.004655	1
Mycobacterium	Acetoanaerobium	0.163141	2			Rhizorhabdus	0.0558692	1
Arenimonas	Acetoanaerobium	0.172006	2			Cellulosimicrobium	0.0333033	1
Woeseia	Acetoanaerobium	0.192368	2			Rhodobacter	0.00310333	1
Chryseotalea	Acetoanaerobium	0.188137	2			Proteiniborus	0.00465	1
Microbulbifer	Acetoanaerobium	0.591995	1			Advenella	0.0699183	1
Flavobacterium	Endothiovibrio	0.621799	2			Acuticoccus	0.0728858	1
Myroides	Endothiovibrio	0.572022	2			Pseudaminobacter	0.0380442	1
Rahnella	Endothiovibrio	0.514641	2			Ravibacter	0.0046525	1
Brucella	Endothiovibrio	0.566508	2			Castellaniella	0.175267	1
Actinomarinicola	Akkermansia	0.00967266	1			Oceanibaculum	0.0333592	1
Algisphaera	Akkermansia	0.09943	1			Solibacillus	0.0449858	1
Halofilum	Akkermansia	0.0444499	1			Nitrosomonas	0.010075	1
Gemmatimonas	Akkermansia	0.0580016	1			Sphingoaurantiacus	0.00620417	1
Nonomuraea	Akkermansia	0.312176	1			Sinimarinibacterium	0.0201592	1
Vicingus	Akkermansia	0.0535911	2			Parasediminibacterium	0.00852667	1
Roseithermus	Akkermansia	0.402804	1			Arboricoccus	0.00930167	1
Aetherobacter	Akkermansia	0.25341	1			Paludibacter	0.00155167	1
Methylocapsa	Akkermansia	0.0373633	1			Paraburkholderia	0.250386	1
Gemmatirosa	Asprobacter	0.463953	1			Terrisporobacter	0.00465083	1
Unassigned	Bosea	0.610497	2			Wenzhouxiangella	0.0846667	1
Chryseolinea	Bosea	0.548103	2			Limibacillus	0.0310667	1
Actinomarinicola	Bosea	0.647719	2			Gudongella	0.00620083	1
Actinomadura	Bosea	0.622536	2			Kineothrix	0.0922842	1
Lysinibacillus	Bosea	0.62281	2			Saccharedens	0.0116283	1
Azospirillum	Bosea	0.585231	2			Silanimonas	0	1
Mycobacterium	Bosea	0.514925	2			Hyphomicrobium	0.0512417	1
Arenimonas	Bosea	0.52171	2			Idiomarina	0.000775833	1
Woeseia	Bosea	0.568345	2			Saccharicrinis	0.000775833	1
Chryseotalea	Bosea	0.541748	2			Saccharospirillum	0.0093025	1
Microbulbifer	Bosea	0.185069	1			Agarilytica	0.0868333	1
Acetoanaerobium	Bosea	0.163231	1			Paramuribaculum	0.0294592	1
Devosia	Sutterella	0.539056	2			Thermus	0.000775833	1
Methylopila	Sutterella	0.318103	1			Caenispirillum	0.0023275	1
Roseivirga	Methylophaga	0.801367	2			Desertimonas	0.0736258	1
Nonomuraea	Aquamicrobium	0.474272	2			Flavisolibacter	0.000775833	1
Sphingobium	Aquamicrobium	0.340624	1			Nocardioides	0.0193767	1
Algoriphagus	Aquamicrobium	0.364916	1			Demequina	0.0449342	1
Phenylobacterium	Corallococcus	0.362892	2			Oleiharenicola	0.0240108	1
Anseongella	Rhizorhabdus	0.507906	2			Dehalogenimonas	0.0225183	1
Thermanaerothrix	Acuticoccus	0.890263	1			Inmirania	0	1
Stenotrophobacter	Acuticoccus	0.86577	1			Caldimonas	0	1
Sphingobacterium	Pseudaminobacter	0.555465	2			Cephaloticoccus	0.0852508	1
Flavobacterium	Pseudaminobacter	0.591106	2			Cerasicoccus	0.0193758	1
Myroides	Pseudaminobacter	0.567627	2			Variovorax	0.0767358	1
Olivibacter	Pseudaminobacter	0.545894	2			Polymorphobacter	0.0077525	1
Rahnella	Pseudaminobacter	0.485638	2			Anaerocolumna	0	1
Mucilaginibacter	Pseudaminobacter	0.639411	2			Quisquiliibacterium	0.00465083	1
Brucella	Pseudaminobacter	0.547517	2			Christensenella	0	1
Mesorhizobium	Ravibacter	0.349042	2			Chryseobacterium	0.0721258	1
Actinomadura	Ravibacter	0.443256	2			Pseudogemmobacter	0.00465333	1
Lysinibacillus	Ravibacter	0.319161	2			Pseudotenacibaculum	0.000775833	1
Azospirillum	Ravibacter	0.414175	2			Ruficoccus	0.0201508	1
Arenimonas	Ravibacter	0.34138	2			Rubrivirga	0.02406	1
Actinomarinicola	Castellaniella	0.211196	2			Herpetosiphon	0	1
Actinomadura	Castellaniella	0.220742	2			Patulibacter	0.02556	1
Arenibacter	Castellaniella	0.33552	2			Aeromicrobium	0.041035	1
Mycobacterium	Castellaniella	0.398067	2			Pleomorphomonas	0.00775167	1
Arenimonas	Castellaniella	0.37217	2			Polycyclovorans	0	1
Woeseia	Castellaniella	0.363171	2			Helicobacter	0.218652	1
Fermentimonas	Castellaniella	0.379592	2			Phocaeicola	0.059635	1
Microbulbifer	Castellaniella	0.000286789	1			Phyllobacterium	0.0217017	1
Chryseolinea	Nitrosomonas	0.0124149	1			Thermodesulfitimonas	0.0178267	1
Actinomarinicola	Nitrosomonas	0.0399585	1			Marinitenerispora	0.0162758	1
Actinomadura	Nitrosomonas	0.0685969	2			Marinobacter	2.72578	1
Azospirillum	Nitrosomonas	0.0803556	2			Blastomonas	0.0162767	1
Mycobacterium	Nitrosomonas	0.17948	2			Maribacter	0.120918	1
Arenimonas	Nitrosomonas	0.139651	2			Marinibaculum	0	1
Woeseia	Nitrosomonas	0.0492441	2			Annwoodia	0.000775833	1
Fermentimonas	Nitrosomonas	0.0246129	2			Limimaricola	0.000775833	1
Chryseotalea	Nitrosomonas	0.110196	2			Algicoccus	0.0922917	1
Microbulbifer	Nitrosomonas	0.0415075	2			Litorivivens	0.0108508	1
Acetoanaerobium	Nitrosomonas	0.247406	2			Dysgonomonas	0	1
Bosea	Nitrosomonas	0.121091	2			Dyella	0.0364692	1
Castellaniella	Nitrosomonas	0.375713	1			Ereboglobus	0.0116275	1
Acetoanaerobium	Sphingoaurantiacus	0.236635	2			Lujinxingia	0.000775833	1
Anaeromyxobacter	Parasediminibacterium	0.0268966	2			Dyadobacter	0.113296	1
Arenibacter	Arboricoccus	0.650887	1			Lactobacillus	0.0248042	1
Thermanaerothrix	Paraburkholderia	0.149744	2			Mangrovitalea	0.0139533	1
Stenotrophobacter	Paraburkholderia	0.247985	2			Thalassobaculum	0.0961667	1
Acuticoccus	Paraburkholderia	0.204154	2			Estrella	0.00542667	1
Thermanaerothrix	Terrisporobacter	0.664724	1			Muricauda	0.615434	1
Stenotrophobacter	Terrisporobacter	0.653659	1			Agromyces	0.020935	1
Acuticoccus	Terrisporobacter	0.897286	1			Aliarcobacter	0.017825	1
Paraburkholderia	Terrisporobacter	0.250826	2			Baekduia	0.0038775	1
Paracoccus	Wenzhouxiangella	0.542881	1			Blautia	0.0147358	1
Leucobacter	Wenzhouxiangella	0.405926	1			Tagaea	0	1
Alcanivorax	Wenzhouxiangella	0.513279	1			Biomaibacter	0	1
Rurimicrobium	Wenzhouxiangella	0.350253	1			Atlantibacter	0.000775833	1
Arenibacter	Limibacillus	0.789615	1			Catellatospora	0.0178292	1
Mycobacterium	Limibacillus	0.935632	1			Aureimonas	0.000775833	1
Arenimonas	Limibacillus	0.936707	1			Cavicella	0.00465333	1
Woeseia	Limibacillus	0.915677	1			Chitinolyticbacter	0.000775833	1
Microbulbifer	Limibacillus	0.365149	2			Urmitella	0	1
Castellaniella	Limibacillus	0.376494	2			Azohydromonas	0.00852917	1
Arboricoccus	Limibacillus	0.947156	1			Chelatococcus	0	1
Pseudomonas	Gudongella	0.444456	2			Aureisphaera	0.0565442	1
Halofilum	Gudongella	0.574838	1			Arenivirga	0.00620167	1
Nannocystis	Gudongella	0.372817	1			Tepidanaerobacter	0.000775833	1
Nonomuraea	Gudongella	0.403008	1			Rhodoplanes	0.00310083	1
Mucilaginibacter	Gudongella	0.310789	2			Rhodanobacter	0	1
Aetherobacter	Gudongella	0.438307	1			Tatumella	0.0162858	1
Aminobacter	Gudongella	0.188506	2			Thermodesulfobium	0.0116258	1
Methylocapsa	Gudongella	0.0914816	1			Sphingorhabdus	0.00310167	1
Akkermansia	Gudongella	0.208304	2			Sphaerisporangium	0.00155167	1
Aquamicrobium	Gudongella	0.140344	1			Caldovatus	0.00310167	1
Actinomadura	Kineothrix	0.0280753	1			Thiomicrorhabdus	0	1
Azospirillum	Kineothrix	0.0273974	1			Brumimicrobium	0.0131758	1
Thermanaerothrix	Kineothrix	0.148955	2			Sporosarcina	0.0131767	1
Mycobacterium	Kineothrix	0.107588	2			Thermosporothrix	0	1
Arenimonas	Kineothrix	0.0635488	2			Acidobacterium	0	1
Chryseotalea	Kineothrix	0.0162843	2			Thermostaphylospora	0.00387917	1
Acetoanaerobium	Kineothrix	0.0162315	1			Acidihalobacter	0.000775833	1
Ravibacter	Kineothrix	0.186348	2			Thermosulfuriphilus	0.034925	1
Paraburkholderia	Kineothrix	0.40175	1			Thermosinus	0.00775	1
Pseudohongiella	Saccharedens	0.0105297	2			Acidovorax	0.0023275	1
Chryseolinea	Saccharospirillum	0.44406	2			Thiorhodococcus	0.000775833	1
Actinomarinicola	Saccharospirillum	0.397311	2			Belliella	0.0286867	1
Actinomadura	Saccharospirillum	0.393767	2			Actinoplanes	0.0023275	1
Azospirillum	Saccharospirillum	0.349149	2			Carboxylicivirga	0.0224925	1
Mycobacterium	Saccharospirillum	0.312934	2			Tundrisphaera	0.02481	1
Arenimonas	Saccharospirillum	0.307855	2			Uliginosibacterium	0	1
Woeseia	Saccharospirillum	0.352772	2			Sulfurivermis	0	1
Chryseotalea	Saccharospirillum	0.320448	2			Sulfurirhabdus	0.0108517	1
Microbulbifer	Saccharospirillum	0.445511	2			Seongchinamella	0.000775833	1
Acetoanaerobium	Saccharospirillum	0.246249	2			Camelimonas	0.009305	1
Bosea	Saccharospirillum	0.294806	1			Siccirubricoccus	0.0023275	1
Ravibacter	Saccharospirillum	0.471193	1			Caproiciproducens	0	1
Nitrosomonas	Saccharospirillum	4.16e-05	1			Tropicihabitans	0.0155042	1
Kineothrix	Saccharospirillum	0.041707	2			Sulfurifustis	0	1
Enterobacter	Agarilytica	0.30301	2			Arsenicitalea	0	1
Lacisediminimonas	Agarilytica	0.111199	1			Magnetospirillum	0.0046525	1
Porphyromonas	Agarilytica	0.194573	2			Algorimarina	0.00852833	1
Paracoccus	Nocardioides	0.0178885	1			Elstera	0	1
Leucobacter	Nocardioides	0.119606	2			Egicoccus	0	1
Alcanivorax	Nocardioides	0.00974321	2			Massiliprevotella	0.00852583	1
Rurimicrobium	Nocardioides	0.143051	2			Lunatimonas	0.0519608	1
Wenzhouxiangella	Nocardioides	0.800654	1			Enterococcus	0.00775083	1
Unassigned	Demequina	0.173261	1			Amedibacterium	0.006975	1
Chryseolinea	Demequina	0.11541	1			Emcibacter	0	1
Actinomarinicola	Demequina	0.220232	1			Enterobacillus	0.00232583	1
Actinomadura	Demequina	0.141497	1			Mixta	0.000775833	1
Lysinibacillus	Demequina	0.197363	1			Dictyobacter	0.00542583	1
Luteitalea	Demequina	0.0425158	1			Desulfurobacterium	0	1
Azospirillum	Demequina	0.0629501	1			Desulfohalovibrio	0.00697583	1
Mycobacterium	Demequina	0.067138	2			Muribaculum	0.0147283	1
Arenimonas	Demequina	0.0436304	2			Methylomusa	0	1
Woeseia	Demequina	0.0222052	1			Methylomagnum	0.00852667	1
Roseisolibacter	Demequina	0.275927	1			Methylorubrum	0.00933333	1
Chryseotalea	Demequina	0.0409589	2			Dielma	0.000775833	1
Microbulbifer	Demequina	0.120926	2			Microbacterium	0.00387583	1
Acetoanaerobium	Demequina	0.228575	2			Limosilactobacillus	0.0302117	1
Bosea	Demequina	0.4576	2			Henriciella	0.0023275	1
Ravibacter	Demequina	0.437845	2			Anaerohalosphaera	0.124083	1
Nitrosomonas	Demequina	0.54593	1			Herbaspirillum	0.0457433	1
Saccharospirillum	Demequina	0.309285	2			Hoeflea	0.0170525	1
Alcaligenes	Oleiharenicola	0.365398	1			Flexilinea	0	1
Chryseolinea	Dehalogenimonas	0.930622	1			Gellertiella	0.0356267	1
Actinomarinicola	Dehalogenimonas	0.940134	1			Geminisphaera	0.0433758	1
Arenimonas	Dehalogenimonas	0.959105	1			Gemmobacter	0.000775833	1
Woeseia	Dehalogenimonas	0.961912	1			Georgenia	0.0333258	1
Microbulbifer	Dehalogenimonas	0.386524	2			Geomonas	0	1
Castellaniella	Dehalogenimonas	0.289178	2			Lacrimispora	0.02246	1
Nitrosomonas	Dehalogenimonas	0.099259	2			Labilibacter	0.00310167	1
Paracoccus	Cephaloticoccus	0.950857	1			Lawsonibacter	0.0162833	1
Schnuerera	Cephaloticoccus	0.269616	1			Lewinella	0.000775833	1
Methylophilus	Cerasicoccus	0.263917	2			Lentimicrobium	0	1
Caulobacter	Cerasicoccus	0.323091	2			Anaerobium	0.000775833	1
Chryseolinea	Variovorax	0.728554	2			Huakuichenia	0.0108542	1
Actinomarinicola	Variovorax	0.786618	2			Ilyomonas	0.00155167	1
Actinomadura	Variovorax	0.710051	2			Joostella	0.0357	1
Arenibacter	Variovorax	0.528219	2			Iodidimonas	0.013175	1
Vicingus	Variovorax	0.799879	2			Pleomorphochaeta	0	1
Mycobacterium	Variovorax	0.580045	2			Planococcus	0.0411275	1
Arenimonas	Variovorax	0.602378	2			Pontibacter	0.000775833	1
Woeseia	Variovorax	0.675043	2			Prevotellamassilia	0.0201425	1
Microbulbifer	Variovorax	0.329517	1			Corticimicrobacter	0	1
Castellaniella	Variovorax	0.14304	2			Phaeobacterium	0.565126	1
Nitrosomonas	Variovorax	0.479902	2			Petrothermobacter	0	1
Arboricoccus	Variovorax	0.531327	2			Cumulibacter	0.0193783	1
Limibacillus	Variovorax	0.553258	2			Cribrihabitans	0.0155017	1
Dehalogenimonas	Variovorax	0.605831	2			Croceibacterium	0	1
Paracoccus	Chryseobacterium	0.73692	1			Chryseomicrobium	0	1
Alcanivorax	Chryseobacterium	0.685604	1			Colidextribacter	0	1
Wenzhouxiangella	Chryseobacterium	0.0656184	1			Psychrobacillus	0.0379933	1
Sphingobium	Pseudotenacibaculum	0.364524	2			Puia	0.00853	1
Methylocapsa	Pseudotenacibaculum	0.458067	1			Psychrobacter	0.0729167	1
Gudongella	Pseudotenacibaculum	0.0981097	1			Conexibacter	0.00155167	1
Pseudoxanthomonas	Pleomorphomonas	0.280188	1			Propionivibrio	0.0853092	1
Chryseolinea	Marinobacter	0.0944536	2			Pseudarcobacter	0.000775833	1
Mesorhizobium	Marinobacter	0.137997	2			Pseudobacter	0.00155	1
Actinomarinicola	Marinobacter	0.0136539	2			Pseudescherichia	0.00697583	1
Halofilum	Marinobacter	0.137523	1			Deferrisoma	0.000775833	1
Actinomadura	Marinobacter	0.104207	2			Oceanisphaera	0	1
Lysinibacillus	Marinobacter	0.0743507	2			Aquaticitalea	0.00620333	1
Azospirillum	Marinobacter	0.153678	2			Ornithinicoccus	0.00387917	1
Mycobacterium	Marinobacter	0.312615	2			Orrella	0	1
Arenimonas	Marinobacter	0.286837	2			Ornithinimicrobium	0.0131792	1
Woeseia	Marinobacter	0.205149	2			Niveispirillum	0.00852833	1
Roseisolibacter	Marinobacter	0.0734762	1			Negadavirga	0.0325683	1
Fermentimonas	Marinobacter	0.312509	2			Nocardiopsis	0.0488433	1
Chryseotalea	Marinobacter	0.243043	2			Novimethylophilus	0.119436	1
Microbulbifer	Marinobacter	0.0490941	1			Nonlabens	0	1
Acetoanaerobium	Marinobacter	0.188183	2			Aeromonas	0.0023275	1
Bosea	Marinobacter	0.34682	2			Paramesonia	0.123312	1
Castellaniella	Marinobacter	0.697011	1			Pararhizobium	0.0193858	1
Nitrosomonas	Marinobacter	0.666666	1			Parviterribacter	0.0077525	1
Limibacillus	Marinobacter	0.295887	2			Pararhodobacter	0.0023275	1
Saccharospirillum	Marinobacter	0.299886	2			Pandoraea	0.0496433	1
Demequina	Marinobacter	0.932821	1			Paludisphaera	0.00775167	1
Dehalogenimonas	Marinobacter	0.209135	2			Defluviitalea	0.00930083	1
Variovorax	Marinobacter	0.508914	2			Defluviimonas	0.0069775	1
Deinococcus	Blastomonas	0.295637	2			Parafilimonas	0.00155167	1
Azospirillum	Blastomonas	0.351796	2
Ferruginivarius	Blastomonas	0.311752	2
Acetoanaerobium	Blastomonas	0.0474442	1
Kineothrix	Blastomonas	0.417777	2
Phocaeicola	Algicoccus	0.22385	2
Acetivibrio	Lujinxingia	0.408519	1
Agrobacterium	Lujinxingia	0.245915	2
Ferruginivarius	Lujinxingia	0.441078	1
Shinella	Lujinxingia	0.293964	2
Limibacillus	Lujinxingia	0.285407	1
Demequina	Lujinxingia	0.0866509	2
Cerasicoccus	Lujinxingia	0.115183	2
Devosia	Lactobacillus	0.0901438	2
Brevundimonas	Lactobacillus	0.0408314	2
Vicinamibacter	Lactobacillus	0.511891	1
Vicingus	Lactobacillus	0.0239253	2
Aggregatilinea	Lactobacillus	0.113889	2
Arenimonas	Lactobacillus	0.135233	2
Pseudorhodoplanes	Lactobacillus	0.208256	2
Bradyrhizobium	Lactobacillus	0.254473	1
Thermomonospora	Lactobacillus	0.215376	2
Membranicola	Lactobacillus	0.0753492	1
Oceanibaculum	Lactobacillus	0.16187	2
Sphingoaurantiacus	Lactobacillus	0.0856121	1
Gudongella	Lactobacillus	0.247213	2
Cephaloticoccus	Lactobacillus	0.443931	1
Polymorphobacter	Lactobacillus	0.100108	1
Blastomonas	Lactobacillus	0.352531	2
Phyllobacterium	Thalassobaculum	0.0839878	2
Litorivivens	Thalassobaculum	0.755126	1
Thermus	Estrella	0.184444	2
Longimicrobium	Muricauda	0.525405	1
Taibaiella	Muricauda	0.392072	2
Cellvibrio	Muricauda	0.356203	2
Paracoccus	Muricauda	0.167886	2
Pelagibacterium	Muricauda	0.204965	2
Ferrovibrio	Muricauda	0.607506	1
Edaphobaculum	Muricauda	0.316343	2
Aequorivita	Baekduia	0.427813	2
Paracoccus	Catellatospora	0.255439	1
Leucobacter	Catellatospora	0.103072	1
Alcanivorax	Catellatospora	0.225142	1
Wenzhouxiangella	Catellatospora	0.796321	1
Nocardioides	Catellatospora	0.855157	1
Lujinxingia	Catellatospora	0.368218	1
Hyphomicrobium	Aureimonas	0.230751	2
Pseudomonas	Chitinolyticbacter	0.310259	1
Actinomarinicola	Chitinolyticbacter	0.27058	2
Algisphaera	Chitinolyticbacter	0.275123	2
Halofilum	Chitinolyticbacter	0.264145	2
Nannocystis	Chitinolyticbacter	0.300917	2
Gemmatimonas	Chitinolyticbacter	0.239972	2
Nonomuraea	Chitinolyticbacter	0.321041	2
Limnochorda	Chitinolyticbacter	0.306362	2
Aetherobacter	Chitinolyticbacter	0.354145	2
Roseisolibacter	Chitinolyticbacter	0.23823	2
Aminobacter	Chitinolyticbacter	0.577428	1
Methylocapsa	Chitinolyticbacter	0.0741546	1
Akkermansia	Chitinolyticbacter	0.124611	2
Aquamicrobium	Chitinolyticbacter	0.436816	1
Gudongella	Chitinolyticbacter	0.391255	1
Ravibacter	Azohydromonas	0.189969	2
Baekduia	Azohydromonas	0.614721	2
Arenibacter	Aureisphaera	0.960518	1
Mycobacterium	Aureisphaera	0.940881	1
Aggregatilinea	Aureisphaera	0.840912	1
Woeseia	Aureisphaera	0.932129	1
Fermentimonas	Aureisphaera	0.841225	1
Microbulbifer	Aureisphaera	0.307506	2
Castellaniella	Aureisphaera	0.354009	2
Arboricoccus	Aureisphaera	0.815145	1
Limibacillus	Aureisphaera	0.893546	1
Variovorax	Aureisphaera	0.541637	2
Lactobacillus	Aureisphaera	0.112458	2
Pseudoxanthomonas	Arenivirga	0.627584	1
Lacisediminimonas	Tatumella	0.633551	1
Agarilytica	Tatumella	0.101364	2
Phocaeicola	Sphaerisporangium	0.615304	1
Algicoccus	Sphaerisporangium	0.388952	2
Thalassobaculum	Sphaerisporangium	0.502597	1
Gemmatimonas	Caldovatus	0.156647	1
Hyphomicrobium	Brumimicrobium	0.349935	2
Aureimonas	Brumimicrobium	0.199683	2
Alcaligenes	Thermostaphylospora	0.354151	2
Oleiharenicola	Thermostaphylospora	0.178439	1
Arenibacter	Acidovorax	0.335696	1
Mycobacterium	Acidovorax	0.520914	1
Arenimonas	Acidovorax	0.530127	1
Woeseia	Acidovorax	0.502358	1
Ravibacter	Acidovorax	0.333094	1
Arboricoccus	Acidovorax	0.316284	1
Limibacillus	Acidovorax	0.482257	1
Variovorax	Acidovorax	0.343842	2
Marinobacter	Acidovorax	0.341016	2
Lactobacillus	Acidovorax	0.215434	2
Aureisphaera	Acidovorax	0.289522	1
Aequorivita	Thiorhodococcus	0.1981	2
Thermodesulfitimonas	Thiorhodococcus	0.358119	1
Phocaeicola	Belliella	0.589643	1
Algicoccus	Belliella	0.114299	1
Thalassobaculum	Belliella	0.00531275	1
Sphaerisporangium	Belliella	0.329652	1
Thermanaerothrix	Actinoplanes	0.809369	1
Stenotrophobacter	Actinoplanes	0.797821	1
Paramuribaculum	Actinoplanes	0.261196	1
Estrella	Actinoplanes	0.857575	1
Stenotrophomonas	Tundrisphaera	0.646517	2
Lysinibacter	Sulfurirhabdus	0.405104	1
Pusillimonas	Magnetospirillum	0.699924	1
Daejeonella	Magnetospirillum	0.630855	1
Pigmentiphaga	Magnetospirillum	0.797255	1
Achromobacter	Magnetospirillum	0.579687	1
Muricauda	Magnetospirillum	0.291038	2
Actinomarinicola	Enterobacillus	0.0178655	1
Algisphaera	Enterobacillus	0.0623983	2
Halofilum	Enterobacillus	0.0168811	2
Actinomadura	Enterobacillus	0.045772	1
Methylocapsa	Enterobacillus	0.0743559	2
Chitinolyticbacter	Enterobacillus	0.126681	2
Arboricoccus	Mixta	0.000147979	1
Limibacillus	Mixta	0.285407	1
Acidovorax	Mixta	0.522233	1
Atlantibacter	Desulfohalovibrio	0.152911	2
Unassigned	Methylomagnum	0.256342	1
Chryseolinea	Methylomagnum	0.211284	1
Mesorhizobium	Methylomagnum	0.263561	1
Actinomarinicola	Methylomagnum	0.302325	1
Actinomadura	Methylomagnum	0.212515	1
Lysinibacillus	Methylomagnum	0.300991	1
Azospirillum	Methylomagnum	0.127596	1
Mycobacterium	Methylomagnum	0.0340333	1
Arenimonas	Methylomagnum	0.0751395	1
Woeseia	Methylomagnum	0.125943	1
Chryseotalea	Methylomagnum	0.0637182	1
Microbulbifer	Methylomagnum	0.0410629	1
Acetoanaerobium	Methylomagnum	0.209383	2
Bosea	Methylomagnum	0.44308	2
Ravibacter	Methylomagnum	0.401081	2
Nitrosomonas	Methylomagnum	0.482213	1
Kineothrix	Methylomagnum	0.680039	1
Saccharospirillum	Methylomagnum	0.309149	2
Demequina	Methylomagnum	0.908877	1
Variovorax	Methylomagnum	0.608633	2
Marinobacter	Methylomagnum	0.800787	1
Lactobacillus	Methylomagnum	0.70265	1
Kineothrix	Methylorubrum	0.154172	2
Methylomagnum	Methylorubrum	0.209383	2
Rurimicrobium	Henriciella	0.240765	2
Spirochaeta	Henriciella	0.196537	1
Atlantibacter	Anaerohalosphaera	0.602446	1
Desulfohalovibrio	Anaerohalosphaera	0.387198	1
Paracoccus	Huakuichenia	0.562346	1
Schnuerera	Huakuichenia	0.237885	1
Nocardioides	Huakuichenia	0.00483016	2
Cephaloticoccus	Huakuichenia	0.49884	1
Lujinxingia	Huakuichenia	0.041262	2
Catellatospora	Huakuichenia	0.248405	1
Arenivirga	Huakuichenia	0.504968	1
Enterobacter	Joostella	0.0345276	2
Lacisediminimonas	Joostella	0.438322	2
Agarilytica	Joostella	0.111378	1
Tatumella	Joostella	0.169789	2
Atlantibacter	Pontibacter	0.0909091	2
Desulfohalovibrio	Pontibacter	0.152911	2
Anaerohalosphaera	Pontibacter	0.316459	1
Pseudoxanthomonas	Prevotellamassilia	0.880435	1
Schnuerera	Prevotellamassilia	0.562918	1
Arenivirga	Prevotellamassilia	0.27053	1
Huakuichenia	Prevotellamassilia	0.664548	1
Cumulibacter	Cribrihabitans	0.177351	1
Nitrincola	Psychrobacter	0.312533	2
Atlantibacter	Conexibacter	0.13484	2
Desulfohalovibrio	Conexibacter	0.377934	1
Anaerohalosphaera	Conexibacter	0.243656	1
Pontibacter	Conexibacter	0.6742	1
Chryseolinea	Pseudescherichia	0.0487333	2
Actinomarinicola	Pseudescherichia	0.183195	2
Algisphaera	Pseudescherichia	0.253969	2
Halofilum	Pseudescherichia	0.217456	2
Actinomadura	Pseudescherichia	0.169433	2
Gemmatimonas	Pseudescherichia	0.176906	2
Nonomuraea	Pseudescherichia	0.281206	2
Vicingus	Pseudescherichia	0.201613	2
Woeseia	Pseudescherichia	0.155269	2
Methylocapsa	Pseudescherichia	0.0602504	2
Akkermansia	Pseudescherichia	0.0679075	1
Demequina	Pseudescherichia	0.252147	2
Marinobacter	Pseudescherichia	0.201863	2
Chitinolyticbacter	Pseudescherichia	0.10265	2
Enterobacillus	Pseudescherichia	0.143042	2
Confluentibacter	Deferrisoma	0.228327	1
Caulobacter	Deferrisoma	0.166083	1
Cerasicoccus	Deferrisoma	0.115183	2
Algorimarina	Aquaticitalea	0.195654	1
Olivibacter	Ornithinimicrobium	0.136865	2
Brucella	Ornithinimicrobium	0.0593617	2
Klebsiella	Ornithinimicrobium	0.378482	2
Endothiovibrio	Ornithinimicrobium	0.181635	2
Aequorivita	Niveispirillum	0.53727	2
Thermodesulfitimonas	Niveispirillum	0.494231	1
Thiorhodococcus	Niveispirillum	0.0265689	1
Henriciella	Niveispirillum	0.0504417	1
Amedibacterium	Negadavirga	0.215799	2
Hyphomicrobium	Pararhizobium	0.343234	2
Atlantibacter	Parviterribacter	0.356654	1
Desulfohalovibrio	Parviterribacter	0.0283804	1
Anaerohalosphaera	Parviterribacter	0.398618	1
Pontibacter	Parviterribacter	0.051209	1
Conexibacter	Parviterribacter	0.151057	2
Paramuribaculum	Pandoraea	0.40812	2
Estrella	Pandoraea	0.308293	2
Actinoplanes	Pandoraea	0.293952	2
Arboricoccus	Defluviimonas	0.353181	2
Limibacillus	Defluviimonas	0.359525	2
Phocaeicola	Defluviimonas	0.00921492	2
Thalassobaculum	Defluviimonas	0.614796	2
Sphaerisporangium	Defluviimonas	0.28832	2
Acidovorax	Defluviimonas	0.20667	2
Belliella	Defluviimonas	0.144892	1
Mixta	Defluviimonas	0.194385	2
Chryseolinea	Parafilimonas	0.343941	1
Mycobacterium	Parafilimonas	0.27195	1
Arenimonas	Parafilimonas	0.280056	1
Woeseia	Parafilimonas	0.344895	1
Fermentimonas	Parafilimonas	0.173164	1
Chryseotalea	Parafilimonas	0.185545	1
Microbulbifer	Parafilimonas	0.29262	1
Bosea	Parafilimonas	0.379525	2
Castellaniella	Parafilimonas	0.0800744	2
Nitrosomonas	Parafilimonas	0.141139	1
Dehalogenimonas	Parafilimonas	0.39252	1
Variovorax	Parafilimonas	0.454607	2
Marinobacter	Parafilimonas	0.214362	1
Lactobacillus	Parafilimonas	0.0556247	2
Aureisphaera	Parafilimonas	0.509097	1
Methylomagnum	Parafilimonas	0.536264	1

## Sheet: fig.5
group	CK11	CK12	CK13	CK171	CK172	CK173	CK31	CK32	CK33	CK361	CK362	CK363	CP11	CP12	CP13	CP171	CP172	CP173	CP31	CP32	CP33	CP361	CP362	CP363
methanotrophy	9	12	13	24	13	32	7	14	8	15	35	52	13	8	16	253	205	84	14	75	30	227	402	196
acetoclastic_methanogenesis	0	0	0	0	0	0	0	0	0	0	0	0	0	0	0	0	0	0	0	0	0	0	0	0
methanogenesis_by_disproportionation_of_methyl_groups	0	0	0	0	0	0	0	0	0	0	0	0	0	0	0	0	0	0	0	0	0	0	0	0
methanogenesis_using_formate	0	0	0	0	0	0	0	0	0	0	0	0	0	0	0	0	0	0	0	0	0	0	0	0
methanogenesis_by_CO2_reduction_with_H2	0	0	0	0	0	0	0	0	0	0	0	0	0	0	0	0	0	0	0	0	0	0	0	0
methanogenesis_by_reduction_of_methyl_compounds_with_H2	0	0	0	0	0	0	0	0	0	0	0	0	0	0	0	0	0	0	0	0	0	0	0	0
hydrogenotrophic_methanogenesis	0	0	0	0	0	0	0	0	0	0	0	0	0	0	0	0	0	0	0	0	0	0	0	0
methanogenesis	0	0	0	0	0	0	0	0	0	0	0	0	0	0	0	0	0	0	0	0	0	0	0	0
methanol_oxidation	124	228	116	1012	1008	886	128	180	160	83	133	226	108	114	141	423	485	660	484	990	697	733	533	311
methylotrophy	133	240	129	1036	1021	918	135	194	168	98	168	278	121	122	157	676	690	744	498	1065	727	960	935	507
aerobic_ammonia_oxidation	0	0	0	8	4	6	0	4	0	0	3	0	2	1	1	54	27	8	1	51	12	26	35	57
aerobic_nitrite_oxidation	0	0	0	0	0	0	0	0	0	0	0	0	0	0	0	0	0	0	0	0	0	0	0	0
nitrification	0	0	0	8	4	6	0	4	0	0	3	0	2	1	1	54	27	8	1	51	12	26	35	57
sulfate_respiration	0	1	0	23	26	21	2	0	1	13	17	39	3	0	1	41	32	20	8	13	12	70	46	54
sulfur_respiration	0	0	0	0	0	0	0	0	0	0	0	0	0	0	0	23	11	1	2	5	6	4	5	14
dark_sulfite_oxidation	0	0	0	0	0	0	0	0	0	0	0	0	0	0	0	0	0	0	0	0	0	0	0	0
sulfite_respiration	0	0	0	0	0	0	0	0	0	0	0	0	3	0	0	25	24	20	4	9	6	60	32	40
thiosulfate_respiration	0	0	0	9	7	5	0	0	0	1	0	6	3	0	0	56	39	21	6	14	12	68	44	57
respiration_of_sulfur_compounds	0	1	0	23	26	21	2	0	1	13	17	39	3	0	1	64	43	21	10	18	18	74	51	68
arsenate_detoxification	0	0	0	0	0	0	0	0	0	0	0	0	0	0	0	0	0	0	0	0	0	0	0	0
arsenate_respiration	0	0	0	0	0	0	0	0	0	0	0	0	0	0	0	0	0	0	0	0	0	0	0	0
dissimilatory_arsenate_reduction	0	0	0	0	0	0	0	0	0	0	0	0	0	0	0	0	0	0	0	0	0	0	0	0
arsenite_oxidation_detoxification	0	0	0	0	0	0	0	0	0	0	0	0	0	0	0	0	0	0	0	0	0	0	0	0
arsenite_oxidation_energy_yielding	0	0	0	0	0	0	0	0	0	0	0	0	0	0	0	0	0	0	0	0	0	0	0	0
dissimilatory_arsenite_oxidation	0	0	0	0	0	0	0	0	0	0	0	0	0	0	0	0	0	0	0	0	0	0	0	0
anammox	0	0	0	0	0	0	0	0	0	0	0	0	0	0	0	0	0	0	0	0	0	0	0	0
nitrate_denitrification	50	67	31	801	860	778	48	69	39	75	106	173	71	47	90	284	268	473	366	616	537	482	370	189
nitrite_denitrification	50	67	31	801	860	778	48	69	39	75	106	173	71	47	90	284	268	473	366	616	537	482	370	189
nitrous_oxide_denitrification	50	67	31	801	860	778	48	69	39	75	106	173	71	47	90	284	268	473	366	616	537	482	370	189
denitrification	50	67	31	801	860	778	48	69	39	75	106	173	71	47	90	284	268	473	366	616	537	482	370	189
chitinolysis	234	391	247	502	556	495	541	530	158	175	351	323	33	38	36	211	185	109	45	125	148	341	563	365
knallgas_bacteria	0	1	0	15	32	16	1	0	6	1	3	6	1	1	0	63	31	8	5	156	9	52	54	39
dark_hydrogen_oxidation	59	80	45	844	909	807	65	87	60	76	111	188	201	254	364	418	457	948	671	1713	1068	625	496	325
nitrogen_fixation	29	24	44	42	48	62	24	44	42	54	74	104	16	12	21	79	126	56	39	144	75	83	109	119
nitrate_ammonification	0	1	0	15	32	16	1	0	6	1	3	6	1	1	0	63	31	8	5	156	9	52	54	39
nitrite_ammonification	0	1	0	15	32	16	1	0	6	1	3	6	1	1	0	63	31	8	5	156	9	52	54	39
nitrite_respiration	50	68	31	816	892	794	49	69	45	76	109	179	72	48	90	347	299	481	371	772	546	534	424	228
cellulolysis	4	5	2	109	163	126	4	19	3	10	13	27	37	39	45	284	157	345	279	635	310	228	346	139
xylanolysis	3	1	1	3	2	2	1	2	1	0	1	3	5	2	1	123	75	75	50	47	99	170	328	137
dark_sulfide_oxidation	0	0	0	0	0	0	0	0	0	0	0	0	0	0	0	0	0	0	0	0	0	0	0	0
dark_sulfur_oxidation	0	0	0	0	0	0	0	0	0	0	0	0	0	0	0	42	28	0	0	1	0	33	32	74
dark_thiosulfate_oxidation	0	4	0	0	1	0	6	1	5	0	0	0	110	38	81	43	28	2	7	19	15	33	32	74
dark_oxidation_of_sulfur_compounds	6	11	9	4	2	3	10	12	20	0	1	0	115	44	91	48	28	14	12	33	22	33	35	75
manganese_oxidation	0	0	0	0	0	0	0	0	0	0	0	0	0	0	0	0	0	0	0	0	0	0	0	0
manganese_respiration	0	0	0	0	0	0	0	0	0	0	0	0	0	0	0	0	0	0	0	0	0	0	0	0
ligninolysis	0	0	0	0	0	0	0	0	0	0	0	0	0	0	0	0	0	0	0	0	0	0	0	0
fermentation	83	112	88	135	202	278	95	117	197	201	772	957	1080	879	1087	590	441	264	731	760	1076	268	210	150
aerobic_chemoheterotrophy	6863	10940	7701	7567	9196	7397	4797	6580	4310	1428	3373	4362	22313	10294	15722	9145	6725	14305	8431	16484	9202	10361	8535	8914
invertebrate_parasites	0	0	0	0	0	0	0	0	0	0	0	0	0	0	0	0	0	0	0	0	0	0	0	0
human_pathogens_septicemia	0	0	0	0	0	0	0	0	0	0	0	0	0	0	0	0	0	0	0	0	0	0	0	0
human_pathogens_pneumonia	0	0	0	0	0	0	0	0	0	0	0	0	0	0	0	0	0	0	0	0	0	0	0	0
human_pathogens_nosocomia	0	4	0	0	1	0	6	1	5	0	0	0	110	38	81	1	0	2	7	18	15	0	0	0
human_pathogens_meningitis	0	0	0	0	0	0	0	0	0	0	0	0	0	0	0	0	0	0	0	0	0	0	0	0
human_pathogens_gastroenteritis	0	0	0	0	0	0	0	0	0	0	0	0	0	0	0	0	0	0	0	0	0	0	0	0
human_pathogens_diarrhea	0	0	0	0	0	0	0	0	0	0	0	0	0	0	0	0	0	0	0	0	0	0	0	0
human_pathogens_all	158	369	207	44	36	55	316	325	104	15	37	23	329	464	377	72	32	202	84	411	152	79	117	59
fish_parasites	0	0	0	0	0	0	0	0	0	0	0	0	0	0	0	0	0	0	0	0	0	0	0	0
human_gut	33	62	52	1	7	1	57	52	35	6	5	9	728	410	540	10	0	29	141	156	262	1	5	2
human_associated	191	431	259	45	43	56	373	377	139	21	42	32	1057	874	917	82	32	231	225	567	414	80	122	61
mammal_gut	33	62	52	1	7	1	57	52	35	6	5	9	728	410	540	10	0	29	141	156	262	1	5	2
animal_parasites_or_symbionts	602	1422	656	434	509	363	615	666	532	39	96	92	1399	1132	1263	762	387	592	344	1118	701	682	715	1495
plant_pathogen	0	0	0	0	0	0	0	0	0	0	0	0	0	0	0	0	0	0	0	0	0	0	0	0
oil_bioremediation	0	0	0	0	0	0	0	0	0	0	0	0	0	0	0	0	0	0	0	0	0	0	0	0
aromatic_hydrocarbon_degradation	0	0	0	0	0	0	0	0	0	0	0	0	0	0	0	0	0	0	0	0	0	0	0	0
aromatic_compound_degradation	25	18	18	24	46	10	110	66	70	75	85	74	14545	3885	8149	102	57	148	308	357	343	155	281	102
aliphatic_non_methane_hydrocarbon_degradation	5	16	11	616	560	445	19	11	17	21	69	56	2	5	11	118	680	272	21	107	64	434	480	431
hydrocarbon_degradation	16	73	24	3099	3563	3211	98	85	47	56	160	286	27	33	68	373	890	388	39	206	106	672	884	637
dark_iron_oxidation	0	0	0	0	0	0	0	0	0	0	0	1	4	2	2	3	0	6	0	31	1	1	1	1
iron_respiration	0	1	0	15	32	16	1	0	6	1	3	6	1	1	0	63	31	8	5	156	9	52	54	39
nitrate_respiration	266	560	331	900	962	885	386	444	260	101	151	222	477	762	581	425	321	654	498	1111	730	620	558	292
nitrate_reduction	288	619	370	1032	1127	1063	410	503	302	144	214	339	927	1047	947	633	470	785	635	1499	927	815	754	390
nitrogen_respiration	266	560	331	900	962	885	386	444	260	101	151	222	477	762	581	425	321	654	498	1111	730	620	558	292
fumarate_respiration	0	1	0	15	32	16	1	0	6	1	3	6	1	1	0	63	31	8	5	156	9	52	54	39
intracellular_parasites	70	135	75	13	16	28	28	67	25	5	14	18	129	92	182	33	15	62	47	112	53	34	50	25
chlorate_reducers	0	0	0	0	0	0	0	0	0	0	0	0	0	0	0	0	0	0	0	0	0	0	0	0
predatory_or_exoparasitic	3	8	11	6	0	4	4	10	1	0	1	0	50	36	53	16	4	42	4	78	36	23	31	7
chloroplasts	0	0	0	0	0	0	0	0	0	0	0	0	0	0	0	0	0	0	0	0	0	0	0	0
nonphotosynthetic_cyanobacteria	0	0	0	0	0	0	0	0	0	0	0	0	0	0	0	0	0	0	0	0	0	0	0	0
photosynthetic_cyanobacteria	0	0	0	0	0	0	0	0	0	0	0	0	0	0	0	0	0	0	0	0	0	0	0	0
anoxygenic_photoautotrophy_H2_oxidizing	0	0	0	0	0	0	0	0	0	0	0	0	0	0	0	0	0	0	0	0	0	0	0	0
anoxygenic_photoautotrophy_S_oxidizing	0	2	2	210	222	99	3	3	4	116	273	325	5	4	9	442	432	21	78	175	73	315	470	473
anoxygenic_photoautotrophy_Fe_oxidizing	0	0	0	0	0	0	0	0	0	0	0	0	0	0	0	0	0	0	0	0	0	0	0	0
anoxygenic_photoautotrophy	0	2	2	210	222	99	3	3	4	116	273	325	5	4	9	442	432	21	78	175	73	315	470	473
oxygenic_photoautotrophy	0	0	0	0	0	0	0	0	0	0	0	0	0	0	0	0	0	0	0	0	0	0	0	0
photoautotrophy	0	2	2	210	222	99	3	3	4	116	273	325	5	4	9	442	432	21	78	175	73	315	470	473
aerobic_anoxygenic_phototrophy	5	10	9	2	0	0	1	4	0	2	3	2	1	0	1	0	0	0	0	0	0	0	0	0
photoheterotrophy	5	11	10	3	1	1	3	4	0	6	6	6	21	24	33	18	10	24	14	57	29	14	21	9
phototrophy	5	13	11	213	223	100	6	7	4	119	277	328	26	28	42	457	439	44	90	229	102	322	474	477
plastic_degradation	0	0	0	0	0	0	0	0	0	0	0	0	0	0	0	0	0	0	0	0	0	0	0	0
ureolysis	120	183	137	229	245	178	96	506	139	160	288	426	126	166	172	387	344	351	164	877	340	473	486	499
reductive_acetogenesis	0	0	0	0	0	0	0	0	0	0	0	0	0	0	0	0	0	0	0	0	0	0	0	0
chemoheterotrophy	7219	11535	8067	8395	10067	8255	5454	7280	4747	1727	3922	4982	22852	10967	16417	10329	7798	14902	9250	17686	10355	11411	9867	9741

[truncated: 1 more sheets: fig.6]
